# Supplementary material for: “Brain not right” and “lonely in a crowd”: unveiling the central architecture of psychopathology in obsessive-compulsive disorder
Source: Front Psychiatry. 2026 May 18;17:1823876. doi: 10.3389/fpsyt.2026.1823876 (PMC13222994; doi:10.3389/fpsyt.2026.1823876)
Supplement: Supplementary file 4 [file Table1.xlsx]

## Sheet: Sheet1
name	age	gender	SCL7	SCL8	SCL16	SCL18	SCL35	SCL43	SCL62	SCL68	SCL76	SCL77	SCL83	SCL84	SCL85	SCL87	SCL88	SCL90	SDS3	SDS8	SDS9	SDS10	SDS13	SAS1	SAS3	SAS4	SAS8	SAS20	YBOCS1	YBOCS2	YBOCS3	YBOCS4	YBOCS5	YBOCS6	YBOCS7	YBOCS8	YBOCS9	YBOCS10
伍哲宇	14	1	1	2	0	1	0	0	0	0	1	0	0	0	0	1	1	2	2	1	1	1	1	1	3	2	2	2	2	1	1	2	2	1	1	2	2	1
王智楷	18	1	1	1	0	3	1	3	2	1	2	1	1	1	2	1	0	2	2	1	2	2	1	1	3	2	1	2	0	0	0	0	0	2	2	3	2	3
方建华	25	1	0	0	0	0	0	0	0	4	0	3	0	3	4	4	0	4	3.2	3.8	2.2	4	4	3	3.8	2.8	3.8	2.6	2.6	2.8	3.2	2.8	2.6	3.4	2.6	3.4	1.4	2.8
楼佳宇	16	1	0	0	0	0	0	0	0	0	0	0	0	0	0	0	0	0	1	1	1	1	1	1	1	1	1	1	1	0	1	0	1	0	0	0	0	1
任万立	24	1	0	2	0	1	0	0	1	2	2	0	0	0	1	0	1	2	1.2	1.2	1.4	2.4	2.6	2.4	1.6	1.6	2.4	1.6	2	2	3	3	3	2	3	3	3	3
曾忍忍	21	1	0	1	1	2	2	2	0	1	1	1	0	0	0	0	1	0	1	1	1	1	1	1.6	1.8	1.4	1.6	1.6	1	1	1	2	2	1	1	2	2	2
张飞	31	1	3	1	0	3	2	2	1	2	0	2	0	0	3	2	2	2	2	1	2	3	3	2	3	3	3	2	2	2	2	1	1	2	2	2	2	2
徐敬	19	1	0	1	0	1	0	0	0	1	0	0	0	0	0	0	1	0	1	1	1	2	2	2	2	1	2	1	2	1	2	2	3	1	1	2	2	2
吴雨凡	22	2	1	2	1	3	2	2	2	2	2	3	2	0	2	4	3	4	3	3	2	4	3	3	3	3	4	2	4	3	3	2	4	4	3	3	2	4
何艳	30	2	1	2	1	2	2	0	1	1	1	3	1	2	2	3	3	1	2	3	1.6	3.6	2.4	2	3	3	3	1	2	0	2	3	1	2	1	2	3	2
胡孟娜	31	2	0	2	0	3	0	2	1	4	0	0	0	0	1	3	0	4	3	1	1	2	2	3	3	2	2	2	3	1	3	0	3	2	1	3	0	3
薛程威	20	1	0	2	1	3	0	2	0	4	2	3	2	0	0	1	3	0	3	1	3	3	3	3	2	2	1	2	4	2	2	1	3	3	2	3	1	2
陆宸毅	14	1	2	2	0	1	1	0	2	2	2	1	1	0	2	1	1	1	2	1	1	3	3	4	3	2	3	3	2	3	3	2	2	2	2	3	2	3
高胜姣	24	2	0	1	0	0	0	0	0	0	0	0	0	0	0	0	0	0	1	1	1.6	1.4	1	1.2	1.6	1.2	2.4	1.4	1	1	1	0	1	1	1	1	0	2
方勤芳	48	2	0	2	0	4	0	0	0	1	0	0	0	0	1	1	0	1	1	2	1	3	2	2	2	2	2	2	2	0	2	1	2	1	1	1	1	2
王雨柠	19	2	0	0	0	0	0	0	0	2	0	0	0	0	0	0	0	0	1	1	1	2	1	1	1	1	2	1	1	1	1.2	1.6	0.6	1.2	0.8	1.2	2.2	1.6
杜玥辰	22	2	0	0	0	2	0	0	0	1	0	0	0	0	0	0	1	1	2	1	1	2	1	2	3	2	2	1	2	1	2	1	2	0	0	0	0	0
叶思辰	20	2	0	2	0	0	0	0	0	0	0	0	0	0	0	0	0	1	2	1	1	2	2	3	2	1	1	1	2	1	1.6	2.2	2.6	2	0.8	1.8	2.8	2.4
鲁思严	16	1	1	1	1	3	2	3	3	3	3	3	3	4	3	2	3	4	3	2	4	3	4	4	4	4	4	4	4	3	3	2	4	3	3	3	1	3
钱建东	52	1	0	1	0	0	0	0	0	4	1	0	0	0	0	2	0	3	3	3	4	4	4	3	3	2	3	3	2	2	3	2	3	2	2	3	2	3
时睿阳	16	2	0	1	1	1	2	0	2	3	1	1	0	0	0	0	0	1	2	1	2	3	2	2.6	2.6	2.6	2.6	1.2	2	2	3	1	1	3	1	1	1	1
吴晗晟	16	1	2	2	2	2	3	3	1	0	2	0	3	3	3	0	1	4	2	2	2	1	2	1	2	2	2	1	0	0	2	3	3	2	1	2	1	1
金可凡	15	1	0	1	0	0	2	1	0	0	0	0	0	0	0	0	0	0	2	1	1	1	1	2	1	1	1	1	0	0	1	0	0	0	0	0	0	0
宋潇怡	21	2	0	0	0	0	0	0	0	1	0	1	0	0	1	0	1	0	2	1	1	4	1	2	2	1	4	1	2	2	2	1	2	2	2	2	1	2
秦素贞	39	2	1	0	0	0	0	0	0	0	0	0	0	0	0	0	0	1	2.4	1.2	1.4	1.8	1	2	2.2	1.6	2	1.8	1	0	1	0	1	1	0	0	0	1
李欢欢	26	2	4	4	4	4	0	2	4	4	2	4	2	1	2	2	3	4	3.4	4	3.4	3.6	1.2	4	4	2	4	4	1	3	4	2	3	1	2	3	2	3
张纪元	21	1	0	2	0	2	2	0	2	3	0	2	0	0	0	0	2	2	1.8	1.6	2.4	2.6	1	3	3	2	3	1	2	2	2	1	3	0	0	0	0	0
郦华	32	1	0	1	0	0	0	0	2	1	1	1	0	0	0	0	0	0	1	1.2	1.6	2.4	2.2	2.2	2	1.6	2.8	2.2	4	1	1	3	3	3	2	2	2	2
顾媚霞	25	2	1	2	0	2	1	0	1	2	1	1	1	1	1	1	1	2	3	2	3	2	2	3	3	2	2	2	2	2	3	1	2	2	2	2	2	2
刘美元	58	2	0	2	1	3	1	0	1	1	2	2	0	2	3	2	2	2	3.4	1.4	2.6	2.4	2	3	3	4	3	1	0	0	3	3	3	0	2	1	0	1
林阳	36	1	0	0	0	0	2	1	0	0	0	0	0	1	0	2	0	2	1	1	1	2	2	2	2	2	2	1	1	1	2	2	2	1	1	2	2	1
王懿伟	16	1	1	2	0	0	0	0	3	4	0	0	0	0	3	0	0	3	1.4	1.6	1.8	2.4	2.2	2	2	1	3	1	3	2	3	2	3	3	3	3	1	3
骆昊铖	19	1	0	2	0	0	1	0	2	3	2	1	0	0	0	1	0	0	1	1	1	2	2	3	2	1	2	2	2	2	2	2	3	2	1	2	2	2
毛倩卉	27	2	0	0	0	0	1	0	2	2	0	0	0	0	0	0	0	3	2.2	1.4	1	1.6	1.2	3	3	2	2	1	2	2	2	2	2	2	2	2	2	2
潘成	17	1	0	1	0	0	0	0	0	2	0	0	0	1	0	2	1	0	1	1	1	1	2	3	2	2	2	2	2	2	2	2	2	1	2	3	2	3
汪城	39	1	1	2	1	1	0	0	1	1	0	1	0	0	1	1	1	1	1.4	1.2	1	1.6	1.6	2	2.2	1.4	2.6	2.4	1.8	1	2	1	1	2	1	0.8	1.2	1.6
叶一楠	17	1	1	1	2	3	0	3	3	4	0	1	0	3	3	0	0	3	2	2	2	2	2	3	3	2	3	2	3	3	3	2	3	3	3	0	2	3
柯浦	16	1	0	0	2	4	0	0	3	2	0	1	0	0	0	0	0	4	2.2	2.2	1.6	3.8	1.8	3	3	2	3	1	2	3	3	1	3	2	3	2	1	2
梁竞文	21	1	0	1	0	1	1	0	2	3	1	1	1	0	0	1	1	2	1.4	2	2	2	2.4	2	2	2	3	1	2	2	2	1	1	1	1	2	1	2
徐毅帆	17	1	0	1	1	1	1	2	2	2	2	2	1	0	3	2	1	1	2	2.2	1.8	2.4	2	2	2	2	3	1	2	2	1	2	3	1	1	2	2	3
陈雨阳	16	1	0	2	0	1	2	4	0	0	2	0	0	0	1	0	1	0	1	1	1	3	4	1	2	2	2	1	1	2	2	2	3	1	1	2	2	2
叶梦姚	16	2	2	3	0	4	4	0	4	4	0	4	0	4	4	4	3	4	3	3	4	4	4	3.8	3.8	2.6	3.6	2	2.2	3.8	3.4	1.2	3.6	2.2	3	2.8	1.2	2.6
施轶斌	44	1	0	0	0	0	0	0	0	0	0	0	0	0	0	1	0	0	1	2.2	1.8	1.6	2.8	2.6	1.6	1.8	2.2	2	1.2	0.8	1.8	1.6	2.4	1.6	0.8	0.6	1.4	1.2
张爱娟	51	2	0	0	0	0	0	0	4	4	0	0	0	0	0	4	4	4	4	4	3	3	1	4	3.6	3.4	2.2	1.4	4	3	4	4	4	0	0	0	0	0
吴宇帆	15	2	0	0	0	0	0	0	1	1	0	0	0	0	2	0	0	0	1.2	1.2	1	1	1	2	1	1	1	3	1	1	1	0	1	1	1	1	0	1
戴泽	16	2	0	0	0	2	0	0	0	1	1	1	0	0	0	0	1	0	2	1	1	3	1	1	2	1	3	1	2	2	2	1	2	1	1	1	2	2
倪永骏	25	1	3	4	4	4	3	4	4	2	4	4	4	2	3	3	4	4	3	1	3	3	3	4	4	4	3	3	4	3	3	2	3	4	3	3	1	3
谢映彤	16	1	2	1	0	2	1	0	3	3	2	1	0	3	1	2	1	3	1	1	1	3	3	4	2	3	2	3	4	3	4	3	3	4	3	4	3	3
吴艾米	15	2	3	1	0	0	3	2	1	2	2	1	1	0	2	0	0	0	2	1.4	1.4	2.8	2	2	2	2	2	2	1	1	2	1	1	1	0	2	1	2
洪子超	15	1	0	0	0	0	0	0	0	3	0	0	0	0	0	0	0	2	1	2	1	1	1	1	3	2	1	1	1	1	1	1	1	0	1	1	0	1
王晶	19	2	1	0	0	0	0	1	0	1	0	0	1	1	1	0	0	0	1	3	1	2	1	2	1	1	2	2	0.6	1.6	0.6	1.8	1.4	0.4	0.6	1.2	2.2	1.2
栾静	20	2	0	0	0	0	0	0	0	2	1	0	0	1	1	0	1	0	2	2	2	3	1	2	3	1	2	2	2	1	3	1	3	1	1	2	1	3
郑雨彤	16	2	0	1	0	1	1	2	0	2	2	1	0	0	0	1	1	1	3	2	2	3	2	3	3	2	3	2	3	3	4	0	3	3	2	2	0	3
方俊涛	15	1	0	2	0	0	0	0	0	2	0	0	0	0	0	0	0	0	2	1	1	2	2	2	2	1	2	1	1	1	2	2	2	1	1	2	2	2
吴明佳	19	1	0	0	0	0	0	0	0	0	0	0	0	0	1	0	0	0	1	1	1	1	1	1	1	1	1	1	1	1	1	0	0	1	1	0	0	0
王乐怡	20	2	2	3	0	0	3	1	1	4	1	3	1	2	0	0	0	0	2	2	2	3	3	3	3	1	3	2	1	2	1	2	2	1	1	4	2	1
王泽荣	32	1	0	2	0	0	0	0	1	2	0	0	0	0	2	1	2	2	1	1	1	2	1	1	1	1	2	2	1	0	1	0	1	1	0	2	0	1
方泽曦	15	1	2	2	0	3	4	1	1	2	3	1	1	2	0	3	1	1	2	1	2	3	2	3	2	2	3	2	3	3	4	2	3	2	2	3	2	3
王梦飞	23	1	0	0	1	1	0	1	0	0	1	1	1	1	0	1	1	1	1	1	2	3	2	2	2	2	2	3	2	1.8	1.2	1.6	2	1.2	1.6	1.2	1.4	1.2
胡一夫	25	1	1	2	0	2	1	0	1	1	2	1	1	1	2	1	1	1	1	1	1	2	2	2	2	2	2	1	2.4	1.4	2	1.6	2	1.8	1.4	2.8	1.2	2
许伟峰	32	1	0	0	0	1	0	0	0	1	1	1	0	2	0	3	2	2	1	2	2	2	2	1	2	1	2	1	2	3	2	2	3	2	2	3	2	3
董鹏飞	17	1	2	3	1	3	0	2	2	3	2	3	2	0	3	3	3	3	3	1	3	3	3	3	3	2	3	3	2	2	2	3	2	2	2	2	3	2
肖钧瀚	23	1	2	0	0	0	4	3	1	2	0	0	0	0	3	2	0	3	3	2	2	4	3	3	4	4	4	3	4	2	4	1	3	0	0	0	0	1
朱亦菲	17	2	0	1	2	2	1	1	2	3	1	2	1	2	2	1	1	1	2	2	3	3	1	2	3	1	3	1	2	3	3	2	2	2	2	1	2	2
董天煦	19	1	0	4	2	4	0	4	4	3	0	3	3	0	0	0	3	2	3	2	1	3	3	2	3	3	3	3	3	2	3	2	3	2	2	3	2	3
石涛	20	1	0	0	0	2	0	0	1	4	2	0	1	4	1	4	3	3	2	1	1	4	1	1	1	3	4	3	3.4	2.2	3.2	3	2.6	2.6	2.8	3	1.8	2.4
戴言	20	1	0	0	0	2	0	0	0	1	1	2	0	2	1	0	2	2	1.6	1.6	1	1	1	2	2	1	1	1	1	1	1	2	1	1	1	1	0	1
王项安	22	2	0	2	1	1	0	0	1	4	1	2	1	4	0	4	0	4	4	2	3	3	4	4	4	3	3	1	3	3.6	3.8	2.2	3.2	2.2	3.2	3	0.6	2.2
黄恩	23	2	2	1	1	1	3	1	3	2	1	1	2	3	2	1	1	0	3	3	2	3	3	4	3	3	2	3	2	2	2	0	2	1	1	2	0	1
沈哲奇	17	1	0	0	0	0	0	0	4	4	0	4	0	0	2	4	0	4	4	3	3	1	4	4	4	1	4	2	3	3	2	2	2	3	3	3	2	2
张玉杭	17	1	4	4	3	2	2	4	3	4	3	4	0	2	3	0	4	3	1	1	3	3	3	4	3	2	2	1	3	2	3	3	3	3	3	3	3	3
朱屹天	18	1	1	1	3	3	3	3	2	3	3	1	1	0	4	1	3	2	1	1	1	3	2	1	1	1	3	2	2	1	1	3	1	1	1	3	3	2
章朱豪	20	2	1	2	0	2	1	1	1	1	1	2	0	0	1	2	1	1	2	3	3	3	3	2	2	1	3	1	1	1	1	1	2	2	1	2	1	2
林海萍	42	2	1	1	1	1	1	1	2	1	1	1	1	1	0	2	1	2	1	1	1	3	3	3	3	1	3	1	2	1	2	3	3	1	1	4	3	4
刘进为	36	1	2	2	2	3	1	0	4	4	2	3	3	1	3	3	3	3	3.6	1.4	3	3.6	3.2	3.2	3.8	2.8	3.4	3	3	3.2	3.2	1.2	2.4	1.6	2.6	2	1.4	2.2
苏秋语	29	1	0	2	0	0	1	0	0	1	1	0	0	0	0	1	0	1	1	2	2	2	2	2	1	1	2	1	1	1	2	2	1	1	1	1	0	1
石清桃	40	2	0	0	0	1	0	0	4	0	0	0	2	0	2	0	2	0	1	1	1	1	1	2	2	2	1	1	0	0	1	0	0	0	0	0	0	0
张翠平	48	2	0	4	3	4	2	3	4	0	3	0	2	0	2	2	2	2	2	1	2	1	3	3	3	3	1	3	2	3	3	1	4	0	2	4	0	4
鲁佳瑜	23	2	2	1	1	1	0	0	4	4	1	2	0	0	2	3	1	4	3	3	2	3	3	3	3	2	3	1	3	2	2	2	3	3	2	3	2	2
陈德宇	17	1	1	2	1	3	4	4	4	4	2	1	0	0	4	0	4	0	2	1	1	3	2	2	3	2	2	3	2	2	1	2	3	3	1	1	4	3
陈玲	25	2	3	1	2	2	1	2	3	3	3	3	0	2	3	4	2	3	3	2	3	4	4	3	4	4	4	2	4	2	4	3	4	3	2	4	2	3
周龙翔	21	1	0	1	0	2	0	0	0	0	2	0	0	4	3	4	0	0	2	1	1	2	4	3	3	1	3	3	1.8	2.4	2.6	1.6	3	2.4	2.2	3.8	2.2	3.8
郭晶晶	24	2	1	2	0	3	0	3	2	2	1	2	3	1	2	2	3	3	2	1	1	2	1	2	3	2	3	2	1.2	2.4	1.6	0.8	0.4	1.8	1.8	2.4	2.2	2
严宇凡	16	1	1	2	0	1	0	0	3	4	2	0	0	4	1	1	1	3	2	1	2	3	3	3	3	2	3	1	2.4	3.4	2.8	2.2	3.4	1.8	3	2	1	1.4
姚旭	25	1	3	1	2	4	1	3	3	4	3	2	0	0	4	3	3	3	2	3	2	4	2	3	3	4	4	2	3.4	3	3	2.8	2.2	1.6	2.6	1.4	3.4	2.8
林舒莹	17	2	0	0	0	0	0	0	0	0	0	1	0	0	0	0	0	0	1	1	1	2	1	1	2	1	2	2	1.6	1	1.4	1.6	1	1.2	0.8	0.6	2.2	2
徐超	29	2	2	2	2	3	2	3	2	2	3	2	1	0	2	2	2	2	3	3	3	3	3	4	3	3	4	3	2	2	3	2	2	2	2	3	2	2
黄俊涛	18	1	0	0	0	0	0	0	0	0	1	0	0	0	0	0	1	1	1	1	1	2	1	1	1	1	2	1	1	1	1	0	1	0	1	0	0	1
常瀚予	18	2	0	1	0	2	0	1	1	4	3	1	2	1	3	2	1	4	3	2	1	3	3	4	3	2	3	3	3	3	2	2	2	2	1	1	1	1
林品位	22	2	0	1	0	0	2	0	0	0	0	0	1	1	0	3	0	0	2	1	1	1	1	3	2	2	1	1	2	1	2	2	2	2	1	3	2	3
郭滇滇	30	2	0	2	0	1	1	0	2	1	1	3	0	1	3	1	4	1	2	1	1	2	2	3	3	2	2	1	4	2	3	1	4	3	2	3	1	3
吕懿津	21	2	0	3	3	4	0	4	3	4	0	3	0	0	1	0	4	2	2	1	3	3	4	4	3	2	3	2	3	3	4	2	4	3	3	2	2	2
吴倩	27	2	0	3	0	0	0	0	3	1	0	1	0	1	3	3	1	3	2	2	1	2	2	3	3	2	3	2	2	1	3	2	2	2	1	2	2	2
章云芳	17	2	0	0	0	0	0	0	2	1	1	0	0	2	0	1	0	2	2	1	1	2	2	2	3	2	2	2	2	2	2	1	2	1	1	2	1	1
竺锦丽	33	2	0	3	0	3	0	0	0	0	0	0	0	1	0	0	4	1	1	1	1	2	3	2	3	1	2	1	0	0	0	0	0	1	0	1	0	0
赖玉苏	27	2	3	1	2	3	3	2	3	3	1	4	1	2	3	4	2	4	3	3	4	4	4	4	4	3	4	4	4	4	4	1	4	4	4	4	1	3
郭超乾	25	1	0	1	0	0	0	0	0	1	0	0	0	1	0	1	0	0	1.6	1.4	1.4	1.2	1.6	2	2	1	1	2	0.6	0.4	0.8	1.8	1.4	0.6	0.6	2	1.8	1.6
高志俊	30	1	0	2	0	1	0	0	1	2	1	1	0	1	1	1	0	2	2	1	1	1	2	2	2	2	2	1	2	1	3	2	2	2	2	3	1	2
薛峰	31	1	3	1	0	0	0	0	2	0	0	0	0	0	0	0	0	1	1	2	2	2	3	2	2	2	2	2	3	3	3	1	2	1	2	0	2	1
王程程	35	2	0	0	0	0	0	1	0	2	1	1	0	0	3	1	0	2	3	1	1	2	2	3	2	3	2	2	2	2	2	2	2	2	2	2	2	2
张国伟	50	1	4	3	3	2	0	2	3	4	2	4	1	3	4	4	4	3	3	4	4	4	3	3.6	3.8	3.6	4	2.8	3.4	2.6	3.4	2.8	2.8	3.2	3.2	3	2.2	3.6
陈方艳	28	2	4	4	3	4	1	2	4	4	4	4	4	2	4	4	4	4	3	1	3	4	1	4	4	4	4	3	4	3	4	4	4	4	3	3	4	4
王哲轩	14	1	0	2	2	2	2	3	3	2	0	2	2	1	3	1	3	1	2	1	3	2	2	3	3	3	2	3	4	1	3	3	2	2	2	2	2	2
明平义	33	1	1	0	0	1	0	0	0	1	0	0	0	0	0	0	3	0	2	1	1	1	1	1	2	1	1	2	1	2	2	2	1	1	1	1	2	0
牛东雷	44	1	1	2	0	1	0	0	0	0	1	0	0	0	0	1	0	1	1	2	1	3	2	3	3	2	3	3	2	1	1	1	3	1	1	1	2	3
李锦澎	20	1	4	4	1	4	1	3	4	4	2	4	2	2	3	2	4	3	3	2	2	3	3	3	4	2	3	2	0.4	1.8	2.2	2.8	2.8	1	2.4	2.4	2.2	1.6
金美滋	21	2	0	0	3	4	0	0	4	4	0	3	0	0	0	3	0	0	2	2	4	2	1	4	4	2	4	4	3	3	3	3	3	3	3	3	2	3
孔露娜	35	2	1	1	1	2	1	2	2	1	1	2	1	1	2	2	2	2	2.2	1.2	1.2	3	3	2.6	2.8	2.4	3	2	4	2	3	2	3	4	2	3	2	3
张玉燕	58	2	0	0	0	0	0	0	1	1	0	0	0	0	0	1	0	2	2	1.2	2	2.2	2.6	3	3	2	2	1	0.8	0.6	1.4	0.6	1.4	1	0.8	0.6	0.6	1.8
闫丽丽	28	2	0	0	4	0	1	0	4	0	1	1	0	0	1	2	1	3	2	1	1	4	3	2	3	2	3	2	3.2	1.2	1.6	1.4	2.2	2.4	2.2	1.8	2.8	3.4
苟东波	38	1	1	0	1	1	1	0	1	1	1	1	0	4	1	1	4	1	2	2	2	2	2	2	2	2	2	1	1.2	1.6	1.4	2.4	2.8	1.4	0.8	0.6	1	1
杨越	29	2	0	3	4	3	0	4	1	3	3	3	1	2	2	3	2	3	4	3	3	3	2	4	4	4	3	3	4	2	3	2	1	3	2	2	2	2
汤露倩	23	2	1	1	0	2	1	1	1	1	0	2	0	0	4	0	0	1	2	1	2	2	2	2	2	2	2	2	2	3	3	3	3	1	1	0	4	1
姜正	27	1	0	1	0	1	0	0	2	1	1	0	1	2	1	1	1	1	2	2	2	2	2	3	2	2	2	2	3	2	3	2	2	2	2	2	2	3
徐荣华	41	1	2	0	2	0	1	1	2	2	1	0	1	1	1	2	1	2	1	1	2	2	3	3	2	2	1	1	2	2	2	2	2	1	2	3	2	3
宋贤龙	29	1	2	3	0	1	1	0	1	2	0	1	3	1	2	2	2	2	1	1	2	2	1	2	3	1	3	1	3	2	3	2	2	3	2	2	1	2
卢婕	22	2	0	2	0	2	0	0	0	0	0	1	1	3	4	2	0	0	3	3	1	1	2	3	3	2	3	1	3	1	2	2	3	2	1	2	2	2
胡晓伟	44	1	1	2	0	0	0	0	0	0	1	0	0	0	1	0	0	1	1	1	2	2	1	2	2	2	2	1	1	1	1	0	2	1	1	2	0	3
陈薇	20	2	0	4	0	0	3	0	0	0	3	0	0	0	0	0	4	0	1	1	1	3	1	1	1	2	3	2	3	1	1	3	4	0	0	0	0	0
陈然	20	2	2	1	1	1	2	0	2	3	1	2	0	1	1	1	3	2	2	4	1	2	1	2	1	2	2	1	2	2	2	2	2	2	1	1	2	3
方兵月	18	2	0	1	0	1	3	3	2	3	0	0	1	3	0	1	0	1	3	1	1	2	4	2	3	2	2	2	3	2	3	2	2	2	2	3	2	2
姚晋元	17	1	0	0	0	1	0	1	2	2	0	0	0	0	0	1	1	1	1.2	1.2	1	1	1.8	1	2	1	1	1	1	1	2	1	2	1	1	1	1	2
蒋欣镧	18	2	0	1	0	1	0	0	0	0	0	1	0	0	0	1	2	0	2	2	3	2	2	2	2	1	2	1	2	1	1	2	2	1	1	2	2	2
稂娟	20	2	4	4	0	2	1	3	4	2	3	3	0	2	3	4	2	4	3	3	1	3	3	2	3	1	4	2	4	4	4	1	3	4	4	4	1	4
杨仲格	19	1	0	3	0	4	1	0	0	0	0	4	0	0	1	1	4	0	2	1	2	4	2	3	4	3	4	2	2	2	2	2	2	2	2	3	2	2
李超逸	18	1	0	2	1	1	0	0	2	2	1	2	0	0	0	0	2	0	1	1	2	2	1	2	3	2	3	3	4	2	3	2	2	1	0	0	3	0
施语桐	15	2	2	1	2	3	2	3	2	2	2	3	2	3	4	3	3	3	3	3	3	4	2	4	4	3	3	2	2	2.2	2	1.4	1.8	2.2	2.4	3.2	2.6	2.8
来婷	34	2	2	3	3	3	2	2	2	3	2	3	2	1	2	4	3	4	2	3	4	4	4	4	4	4	3	3	3.8	2.6	3.4	2	2.8	3	2.6	3.8	2.2	2.8
刘蕊妮	21	2	2	3	0	3	3	4	0	1	3	4	2	2	1	4	4	2	3	4	4	4	4	4	4	4	4	3	3.4	2	2.6	2.2	2.2	4	2.4	3	2.8	2.8
茹佳辉	25	1	2	2	0	0	0	0	0	0	1	1	0	2	2	1	0	2	3	1	2	3	2	2	3	1	3	2	3	3	3	2	2	3	2	2	2	2
王浩楠	28	2	2	2	0	1	2	1	3	4	4	3	2	0	0	4	1	4	3	2	3	3	4	2	2	2	3	1	3	3	3	3	4	4	3	4	3	3
王英	42	2	0	1	0	0	0	0	1	1	0	0	0	0	0	0	0	1	1.6	2.4	1	1.8	1.4	1.6	2	1.6	1.8	1.4	1	1.6	2	2.4	2.2	1.4	1.6	1.6	2.2	2.2
吴霜霜	30	2	0	0	0	0	0	0	0	0	0	0	0	0	0	0	0	0	1	1	1	2	1	1	1	1	2	1	3	3	1	2	3	3	2	2	2	2
李虎	24	1	2	3	0	3	0	4	4	3	3	2	1	0	4	4	4	4	2	1	3	4	3	3	3	2	4	1	3	2	2	1	3	3	2	3	1	3
吴宇轩	18	1	0	0	0	0	0	0	1	0	0	0	0	0	0	0	0	0	1	1	1	1	1	1	1	1	3	1	2.4	1.4	1.8	1.6	2.4	2.2	0.6	0.4	1.4	0.8
何栋升	26	1	0	0	0	0	0	0	0	2	0	0	0	0	2	0	0	0	1	1	2	2	3	3	3	1	2	1	3	2	3	2	2	2	3	3	2	2
魏嘉文	14	2	4	1	2	4	2	2	2	4	4	4	0	1	4	3	3	4	3	1.4	1.2	4	2.4	3.2	3.6	3.2	4	2.4	2.8	2.8	2.4	1.4	0.2	1.8	2.2	2.8	1.6	0.6
蒋利红	33	2	2	1	0	1	0	1	0	1	1	1	0	1	1	0	0	0	2	1	2	3	3	3	3	2	3	2	2	2	2	1	2	1	2	1	2	1
施正明	50	1	0	0	0	0	0	0	3	2	0	1	0	2	1	3	0	2	1	2	1	2	1	2	1	1	1	2	2	0	2	0	2	2	0	0	0	1
赵顺	25	1	0	0	0	0	0	0	0	0	0	0	0	1	0	0	0	0	1	1	1	1	1	1	1	1	1	1	1.4	0.6	1.4	0.6	0.8	1.8	1.2	1.2	0.8	1.6
卫瑾	33	2	0	1	0	4	1	3	0	1	2	1	0	0	1	0	2	0	2	1	2	2	2	3.2	2.6	2.6	1.8	2.2	3.6	2.4	3.2	2.8	2.6	3.4	2.2	2.6	2.4	2.4
施春巧	27	2	0	0	0	0	0	0	0	0	0	0	0	0	0	0	0	0	1	2	3	1	2	3	2	2	2	1	1.8	1	1.6	0.8	1.2	1.6	0.6	1.6	0.6	1.4
夏艺方	24	2	0	0	0	0	0	0	0	0	0	0	0	0	0	0	0	0	1	1	2	1	1	2	1	1	1	1	1	1	1	2	3	3	1	1	2	3
吴中航	33	1	0	2	0	2	0	0	0	0	0	2	0	0	0	1	2	1	2	1	1	3	2	2	2	2	3	2	1	1	1	0	2	1	1	2	0	1
罗林	35	1	1	1	0	1	1	1	3	3	2	2	1	2	2	2	2	2	1	1	1	2	2	3	3	1	2	2	1	1	1	2	1	0	0	1	1	1
张浠宁	21	1	0	1	0	0	0	0	0	1	0	0	0	0	0	0	0	0	1.2	1	1.2	1	1.4	1	2	1.2	1.2	1.4	0	0	1	0	0	0	1	1	0	0
闫云龙	33	1	0	2	2	0	0	0	0	0	0	0	0	2	2	1	0	2	1	1	1	1	1	2	2	1	2	2	2	1.8	1.8	0.6	0.8	1.2	2.2	1.6	0.8	1
孙宇婷	19	2	1	1	0	2	2	3	1	1	1	2	2	2	1	2	1	1	1	2	1	2	2	3	3	2	2	2	3	2	2	0	3	3	2	3	1	2
孙厦平	17	1	0	0	0	0	0	0	0	0	0	0	0	0	1	0	0	0	2	1	1	1	1	1	1	1	1	1	1.2	0.8	1	0.8	0.2	1.6	1	0.4	0.4	0.8
梁爽	18	1	0	0	0	1	0	0	0	2	2	0	0	0	2	1	2	2	2	3	2	3	3	3	3	2	3	1	1	2	4	1	1	1	2	3	0	1
贾宗镖	37	1	0	3	0	0	0	0	0	1	0	0	0	0	1	1	0	0	1	1	1	2	2	1	3	2	3	1	1	0.6	1.4	1.6	1.2	0.8	0.8	1.6	1.4	1.6
郭少华	34	1	2	2	0	1	1	1	2	3	1	1	1	1	2	1	2	3	1.6	1.4	1.6	2.6	2	1	2	1	2	3	3	4	3	2	3	3	3	3	2	3
董浩	27	1	0	1	0	1	0	0	2	2	0	0	0	0	0	0	0	1	1.8	1.6	1.8	1.2	2.4	2	3	1	2	1	2	2	2	1	2	2	2	2	2	2
朱雨轩	17	2	1	2	0	3	2	2	1	1	1	1	0	0	2	0	3	4	2	3	3	3	2	2	2	3	3	3	3	2	3	2	2	3	2	3	2	3
梁宇文	26	2	2	3	0	3	3	3	4	4	3	1	2	3	1	2	2	3	2	2	2	4	3	3	3	2	3	2	4	2	2	1	3	1	1	1	3	1
邸春琪	28	2	3	3	1	1	3	2	2	2	2	1	1	0	2	1	0	3	3	1	3	3	1	3	3	3	2	1	3	2	3	2	3	3	2	3	3	3
方灏	17	1	0	1	0	0	1	1	0	0	1	0	0	0	0	1	0	0	1	1	1	2	1	2	1	1	2	1	2	1	2	2	2	2	2	3	2	3
张申奥	20	1	3	2	0	2	2	1	3	3	3	0	1	4	4	3	0	2	3	1	2	3	4	3	4	3	3	2	3.6	2.2	3.8	1.8	1.6	2.8	2.6	3	2.2	2.6
蔡弦良	25	1	0	0	0	0	0	0	4	4	0	0	0	0	0	0	0	0	2	1	1	1	1	3	1	1	1	2	4	4	4	1	2	4	4	4	1	3
刘润	27	1	0	0	0	0	0	2	0	3	0	0	0	0	0	0	2	2	2	1	1	2	1	3	2	2	2	2	2	0	1	2	1	0	0	0	4	0
葛尚超	22	1	2	2	0	4	0	3	2	4	3	3	2	2	2	3	4	3	2	2	3	3	3	3	3	2	3	2	3	2	3	0	3	3	2	3	0	3
徐枭	30	1	0	2	0	0	0	0	0	0	0	0	0	0	0	0	0	0	1	1.6	1.2	1.6	1.4	1	1	1	1	1	1	1	1	4	2	1	1	1	3	2
周鑫伟	19	1	2	1	2	3	2	2	4	3	3	2	3	1	3	2	3	3	3	1	2	3	3	3	3	3	3	3	4	3	4	2	4	4	3	2	2	3
沈珂芯	24	2	0	0	0	0	1	0	2	3	0	0	0	0	0	1	0	1	1	1	1	1	1	2	2	1	2	1	3.2	2.2	2.4	2	2.6	2.8	0.8	1.4	2	1
吴迎春	28	2	3	3	0	2	0	3	0	0	1	1	1	2	0	2	1	2	2	3	2	3	3	3	3	1	4	3	1	3	3	1	2	1	2	2	1	1
轩永强	31	1	3	3	0	3	2	3	2	1	1	1	3	1	3	2	2	3	1	2	2	3	2	3	3	2	4	2	3	2	3	2	3	3	2	3	2	2
陈鑫艳	25	2	0	0	0	0	0	2	0	0	0	0	0	3	0	0	0	0	2	2	1	2	2	1	2	3	2	1	3	3	3	0	2	2	3	1	0	2
徐志标	54	1	0	1	1	1	1	0	2	1	1	1	0	2	1	2	2	2	2	1	2	3	3	3	2	1	3	2	2	3	2	1	3	2	2	2	1	3
张立彧	31	1	0	2	0	1	0	0	0	1	1	0	1	0	0	1	1	0	1	1	1	3	2	2	2	2	3	1	2	1	2	2	3	1	1	2	2	2
张智豪	21	1	2	2	1	3	4	4	3	3	3	3	3	3	3	1	3	3	2	1	1	2	2	2	3	2	2	1	2	1	2	2	1	2	1	1	1	1
卢俊豪	18	1	2	1	0	0	0	1	1	2	2	1	0	2	1	1	1	1	2	2	3	3	3	3	2	1	3	2	2	2	2	2	2	1	2	3	2	2
高易	28	1	0	2	0	1	1	1	1	1	2	0	0	1	1	0	1	0	1	3	1	1	2	1.4	1.8	1.4	1.4	1.6	1	1	1	2	2	1	1	2	2	2
范子玉	14	2	0	0	0	4	0	0	0	0	0	1	0	0	1	0	2	1	1.2	1.8	1.4	1	1.4	1.4	1.2	1.4	1.2	1.4	3	1	2	1	2	3	1	2	1	2
郭涌权	25	1	0	1	1	2	0	0	0	0	2	1	0	1	0	1	3	2	1	1	2	2	2	1	3	2	2	1	3	2	2	1	3	2	1	1	2	1
方哲源	29	1	0	0	0	0	0	0	0	0	0	0	0	0	0	3	0	0	1	1	1	1	1	3	3	1	2	1	2.4	1.8	1.8	1.8	3	2.4	1.4	2.6	2.2	3
董颖	21	2	3	4	0	4	0	1	0	0	4	1	1	0	4	4	3	4	3	2	3	4	2	3	3	1	4	3	4	3	3	2	3	4	3	3	1	4
王粤	27	2	1	2	1	2	2	1	3	3	1	3	0	0	3	3	2	2	3	1	3	4	3	3	3	2	3	3	2.6	2.4	2.4	3	3.2	2.8	2.2	2.6	3.2	3.4
罗孝笑	17	2	2	3	2	3	1	1	4	4	3	4	1	4	3	1	3	4	3	3	2	4	4	3.2	4	2.2	3.4	2.8	4	3	3	0	3	2	3	3	1	3
孙超一	37	1	0	1	1	1	1	1	1	4	1	0	2	4	1	4	2	0	1.6	2.2	2.2	3.2	3.6	2.6	2.4	2.6	3.6	1.8	4	1	4	3	3	4	3	3	2	4
姚桂芬	52	2	0	0	0	0	0	0	0	0	0	0	0	0	0	0	0	0	1	1	1	3	1	1	1	1	2	2	0	0	1	0	0	0	0	1	0	0
王智文	21	1	2	2	1	3	0	2	2	2	1	3	0	2	3	2	3	3	2	2	2	3	4	4	3	2	3	1	3	3	3	2	3	3	3	3	2	3
孔静静	37	2	0	2	0	1	2	0	0	0	0	0	0	0	0	0	0	1	1.6	1.4	2.2	1.8	2.2	2	1	1	3	1	2	3	2	2	2	2	2	2	2	2
王易同	19	1	1	1	1	3	2	2	3	3	1	1	0	0	1	3	1	1	1	1.8	1	1.4	1.4	2	1	1	2	1	2	1	2	3	2	2	2	2	2	2
杨乾	24	1	0	0	2	1	0	4	0	1	2	0	0	0	1	0	4	1	2.2	1.6	1.6	2.2	1	1	1	2	2	1	1	3	2	2	2	1	2	1	3	2
林昌航	24	1	1	3	0	2	1	2	1	1	2	0	1	0	2	2	1	3	3	1	2	4	4	3	2	2	4	3	2	3	2	2	3	2	2	2	2	2
瞿咏仪	19	2	1	1	1	3	2	1	2	2	3	3	1	2	3	1	2	3	2	3	3	3	2	3	3	2	2	1	2	2	2	2	3	2	2	3	2	4
许一	19	2	4	2	1	2	1	2	4	4	3	3	1	2	2	3	2	3	3	2	3	4	4	4	4	4	4	3	3	3	3	1	2	1	1	1	0	1
蔡媛媛	27	2	0	1	0	2	0	2	0	2	1	1	0	0	2	3	2	3	3	1	1	2	3	2	2	3	2	2	1	4	4	0	2	1	4	1	2	2
黄佳瑾	24	2	0	1	0	0	0	0	2	1	1	1	0	0	0	0	1	0	1	1	1	2	2	2	2	1	2	2	1	2	1	2	2	1	1	1	3	2
张亮	27	1	0	0	0	1	0	0	0	1	0	0	0	0	0	0	0	1	1.2	2	1.4	1.6	1.6	1.2	1.4	1.6	1.4	1.2	0.8	1.2	1.2	1.2	0.4	1	1.2	0.8	0.8	1.2
罗一擎	19	1	2	3	1	4	2	1	3	3	3	3	1	4	0	3	4	4	3	2	2	4	3	2	4	3	3	2	2	3	3	2	3	2	3	3	2	3
储俊杰	26	1	0	3	0	4	1	0	2	2	0	1	0	4	1	3	2	2	1	3	1	2	1	2	2	2	3	2	3	3	4	3	3	3	3	2	2	3
石文彬	21	1	0	2	0	4	0	0	0	2	0	0	0	4	1	0	2	0	1	1	1	1	1	1	1	1	1	1	0	1	1	3	1	0	1	1	0	1
周鹏如	39	2	1	3	0	0	2	0	0	1	0	0	0	0	0	2	0	3	1	2	1	2	1	4	3	3	3	2	3	1	3	3	4	2	2	3	2	2
颜振威	29	1	2	2	0	3	0	2	2	0	0	0	0	0	2	1	0	0	1	2	1	1	4	3	2	2	2	1	3	2	4	2	3	3	2	3	3	3
朱雨欣	17	2	0	2	0	4	2	1	0	0	0	0	0	1	2	3	4	2	1.2	1.8	3	2.2	1.4	2.6	2.6	2.4	2.8	1.8	2.8	1.4	2.2	2	3	1.6	0.2	1	1.4	2
徐怿帆	16	1	0	0	0	0	0	0	0	0	0	0	0	0	2	0	0	1	1	1	1	2	1	2	2	2	2	1	3	3	3	2	2	3	2	2	2	2
俞晗俊	17	1	3	1	2	3	0	3	4	4	4	1	2	0	4	4	0	2	3.2	3.6	2.8	3.2	2.2	3	3.6	3	3.8	2.8	2	2	3	0	2	2	4	1	0	2
王鏡	30	1	2	1	0	2	2	0	1	3	1	2	0	4	4	1	1	4	2	1	1	3	2	2	2	1	3	2	2	2	3	2	2	1	2	2	2	3
朱韵嫱	20	2	0	2	1	2	1	1	2	1	1	2	1	0	2	2	1	2	3	2	2	4	3	4	3	2	3	2	2	1	2	2	3	2	1	2	2	3
阮治皓	15	1	1	4	0	3	0	3	0	3	2	2	4	1	4	0	3	4	4	1	3	4	3	3	4	2	3	2	1	3	3	2	3	2	2	3	2	3
陶张静娴	26	2	0	0	0	2	0	0	0	0	0	3	0	0	1	0	0	0	2	1	2	2	2	2	2	2	2	2	2	2	2	2	2	2	2	3	2	3
龚振恩	18	1	0	0	0	0	2	0	1	1	1	1	1	1	0	3	1	0	1	2	2	2	2	2	1	1	2	1	2	1	1	3	1	2	1	1	3	2
郭颖颖	36	2	4	0	0	3	3	0	2	3	1	0	1	4	3	2	2	3	2	1	2	1	2	3	2	2	3	3	2	4	3	2	2	1	2	3	2	3
金祺然	22	1	1	4	0	4	0	2	0	0	2	0	3	0	0	0	1	0	1.2	1.2	1.8	1.4	1.2	1.6	2	1.8	1.4	1.6	1	0	1	1	1	1	1	2	0	1
孙展鹏	23	2	1	1	0	1	1	1	2	3	2	1	1	1	1	3	1	2	1	2	2	2	2	2	2	1	1	2	3	2	2	3	3	3	2	2	3	3
徐依珂	24	2	1	3	2	0	2	1	2	2	3	2	2	0	1	1	1	2	3	2	2	3	2	2	2	2	3	3	2	2	1	2	3	1	2	1	2	3
王雅纯	27	2	0	3	0	0	0	1	0	3	0	1	0	0	0	4	0	4	3	2	3	4	3	4	3	3	4	2	4	3	3	3	3	3	3	3	2	3
杨帆	26	2	2	2	2	4	0	3	4	4	3	3	0	2	3	4	4	2	4	2	2	4	3	3	3	3	4	3	3	3	4	2	2	4	3	3	2	3
高万意	41	2	0	1	0	0	0	0	0	0	0	0	0	0	0	0	0	0	1	1.4	1.2	1.4	2.2	2	3	1	1	1	1.8	1.6	1.8	1.8	2.2	1	1	1.4	1.8	1.8
黄林美	45	2	0	1	0	0	0	0	0	0	0	0	0	1	0	1	0	1	1	2	2	2	3	3	3	2	3	2	3	1	2	2	2	1	2	2	1	2
毛彦超	36	2	3	3	0	0	1	0	0	0	0	0	0	0	0	2	0	1	2	1	2	2	3	2	3	1	2	1	2	1	2	2	2	1	1	2	2	1
泮丽燕	36	2	0	1	1	1	0	2	1	1	0	0	0	0	1	2	0	2	2	2	2	2	3	2	2	2	2	1	3	2	2	2	3	2	2	3	2	3
陈森海	43	1	0	0	0	0	0	0	0	1	0	0	0	0	0	0	0	0	1	1	1	2	2	1	1	1	3	1	3	1	1	4	1	1	1	1	3	3
斯若瑜	16	2	1	2	1	3	0	2	3	2	2	3	2	1	2	3	3	3	4	3	3	3	2	3	3	3	3	2	2	2	3	2	2	1	2	2	1	2
刘正	19	1	1	1	0	2	1	1	1	2	1	1	0	3	1	2	2	3	1.2	1	1.4	1	2.6	1.6	2.2	2	2.4	1.6	3	3	3	0	2	3	3	2	0	0
何煜然	26	1	0	0	0	4	2	1	3	3	0	2	0	0	4	1	2	3	2	1	2	2	2	4	4	3	2	2	3.4	2.6	2	2.6	3	2.2	2.4	3	1.6	2.4
黄宙	17	1	2	3	0	4	4	3	0	4	1	0	1	1	1	0	2	2	2	1	3	2	3	3	3	2	2	1	3	2	3	1	3	2	2	3	1	2
杨善琛	27	2	0	2	0	2	0	0	0	0	3	3	0	1	0	2	1	0	1	1	2	3	1	2	1	1	2	1	2.4	2.4	1.4	1.4	2.2	2.4	1	1	1.6	1.6
郑峰	32	1	1	4	0	2	2	0	3	4	0	2	0	0	2	4	0	3	1	4	2	4	4	4	4	3	4	2	4	3	4	3	3	4	2	3	3	3
王卫一	29	1	0	2	0	2	0	0	0	2	0	0	0	1	1	1	3	1	1	1	2	4	1	3	2	1	3	2	3	1	2	1	2	3	2	3	1	2
王雨婷	21	2	0	2	0	4	0	0	3	3	3	0	0	0	0	0	4	0	1.8	3.6	1	2	1.4	2.4	2.2	2	2	1.4	1	1	2	2	3	0	1	1	0	1
陈鑫鑫	18	1	0	2	0	1	0	1	3	2	2	1	1	3	2	1	3	1	1	4	2	2	3	2	2	1	3	2	3	3	3	2	3	2	3	3	2	3
夏青	48	2	0	1	1	0	0	0	0	0	0	0	0	0	0	1	0	2	1	1	1	2	1	2	1	1	1	1	4	2	3	1	3	4	1	1	2	4
施梅	27	2	0	1	0	0	0	0	2	1	1	0	0	0	1	1	0	0	2	2	1	2	3	4	3	2	4	2	3	1	3	2	2	2	1	3	1	2
李杰	18	1	1	1	0	0	0	0	1	2	1	0	0	0	1	0	0	1	1	1	2	2	2	1	2	1	1	1	1	1	1	0	1	1	1	1	0	1
王飞	23	1	1	4	0	1	0	0	4	4	1	0	1	0	4	3	0	3	2	2	3	3	4	4	4	2	2	2	2.2	2	3.8	2.8	3.6	3	2	3.2	2.4	3
陈含	29	2	2	3	0	3	2	0	1	2	2	1	1	1	1	2	1	1	2	3	3	3	3	4	3	2	4	3	2	3	2	2	3	1	2	3	2	3
郑薇敏	18	2	0	3	2	2	0	0	0	3	3	0	0	0	1	4	2	2	2	1	1	1	1	3	3	2	3	1	4	2	4	0	3	4	2	4	0	3
周长立	23	1	0	1	0	1	0	1	2	1	1	1	0	1	1	1	2	2	2	2	2	2	3	3	3	3	2	2	3	3	3	1	3	3	3	3	1	3
陈奇恩	22	1	0	1	0	1	0	0	3	3	1	1	0	0	0	1	3	0	1	1	1	1	1	1	1	1	1	1	1	1	1	0	2	1	1	1	0	1
赵頔	32	2	0	2	0	4	3	0	0	0	0	0	0	0	0	0	2	0	1	1	1	2	3	1	2	1	2	1	2	0	0	0	1	0	0	0	0	1
杜杏凤	59	2	0	1	0	0	0	0	0	0	0	0	0	0	0	1	0	1	1.2	1.4	1.8	2.2	2.2	2	1	1	2	1	1	1	1	0	1	1	1	1	0	1
徐星宇	26	2	0	0	0	3	0	1	0	0	0	0	1	0	0	1	1	1	1	2	1	2	1	1	1	1	3	1	2	3	3	2	3	3	2	1	3	2
丁嘉栋	21	1	0	1	2	0	3	0	1	4	1	0	1	0	1	0	0	1	1	1.4	1.8	1.4	1.4	2.4	2	1.2	2	1.4	3	2	2	0	2	2	1	1	0	1
高思佳	21	2	0	3	0	2	1	2	0	1	0	0	0	0	0	0	0	2	1.6	1	1.2	1.2	2	2	2	2	1	1	3	2	3	2	2	3	2	3	2	3
苏志淮	21	1	0	0	0	2	0	1	0	2	1	0	0	0	0	1	1	1	1	1	1	2	2	2.4	2.6	2	2	1.2	2	2	2	2	2	2	2	1	2	2
周奕凡	30	1	4	4	0	4	0	0	2	1	1	4	1	3	3	3	3	1	3	1	4	4	2	2	3	4	4	3	4	4	0	4	4	4	4	4	4	4
叶可可	16	2	2	2	2	2	2	3	2	1	2	1	0	0	1	2	3	1	1.6	1.4	1.8	1.8	1.8	2.2	3	2	1.6	2	2	3	3	1	3	2	3	3	1	2
何子怡	22	2	0	3	0	0	0	1	2	4	3	0	0	4	2	2	0	2	1	1	2	1	2	3	3	2	3	2	4	3	2	1	2	2	2	3	2	2
沈思佳	19	2	0	2	0	2	0	3	2	4	2	3	4	4	1	4	4	3	3	1	3	3	4	3	3	2	3	1	4	4	3	3	4	3	4	4	3	4
赵巧君	35	2	0	0	0	0	0	0	0	0	0	0	0	0	0	1	0	1	1	1	2	2	2	2	2	2	2	2	2	1	3	2	3	3	2	2	3	2
周妍霏	15	2	1	1	0	1	1	1	2	1	0	0	1	1	0	0	0	2	1	2	1	1	1	2	1	1	2	2	2	2	2	2	3	2	2	2	2	2
唐航	15	1	0	1	0	0	0	0	0	0	2	0	0	0	0	0	0	0	1.2	1.2	1	1.8	1.2	2	1.4	1	1.6	1.4	0	0	1	2	2	1	0	2	2	1
王一瀚	17	1	0	0	0	0	0	0	1	1	1	0	0	0	0	0	0	1	1	3	1	2	2	2	2	2	2	1	1	1	1	0	1	1	1	1	0	1
毛海瑛	56	2	0	1	0	1	1	0	1	0	0	0	0	0	1	1	2	0	1.6	1.2	1.4	2.2	2	2	2.2	1.8	2.4	1.2	2	2	2	2	2	2	1	2	0	2
洪斐	43	2	0	0	0	0	0	0	0	0	0	1	0	0	0	1	0	0	1	1	2	3	2	1	1	1	3	1	2	0	2	2	3	3	0	0	2	3
赵蕾	18	2	0	3	2	3	2	4	4	4	2	0	0	1	3	4	1	4	3	2	2	4	2	4	4	4	3	3	4	4	4	2	4	4	4	4	1	3
李思源	16	1	1	2	0	0	0	0	1	3	3	1	0	0	0	1	2	1	2	3	3	2	3	3	2	1	2	1	1	2	2	2	2	1	1	1	4	1
项洋昕	17	1	0	1	0	1	0	1	1	2	3	0	0	0	0	1	0	0	3	1	1	1	1	3	3	1	2	2	1	1	1	2	3	1	1	1	1	1
卢建宇	15	1	0	1	0	0	0	0	0	0	3	0	0	0	0	0	0	0	1.8	1.4	1	1.2	2.2	2	2	1	2	1	1	2	2	2	2	1	1	2	2	2
程凝	20	2	0	2	0	4	1	0	3	4	0	1	3	3	2	2	0	1	1.2	2.4	1.8	1.4	1.2	1	3	1	3	1	3	2	3	1	2	3	3	2	0	2
潘雨嘉	23	2	0	4	1	2	0	1	1	2	1	2	0	0	1	1	0	1	2	3	2	4	4	2.2	3	1.6	3	2.4	3	2	3	1	3	3	2	2	1	3
杨妮娜	22	2	1	2	0	1	0	3	3	4	2	2	0	2	1	2	2	2	3	3	3	3	3	3.4	2.8	1.8	1.8	2.2	2	2	4	1	4	3	2	2	1	2
邢维煌	14	1	2	1	1	1	2	2	1	1	1	0	0	0	0	0	0	1	2	1	1	2	3	2	2	2	2	2	2	1	1	0	2	1	1	1	0	1
毛依心	26	2	3	2	0	3	3	3	2	2	2	2	2	0	0	3	1	2	3	1	3	3	3	4	4	3	3	2	3	2	2	3	3	3	2	3	2	3
韦懿栩	19	2	0	1	0	1	0	1	0	1	1	1	0	0	1	1	1	1	1	1	2	3	2	2	2	1	2	1	2	1	2	0	1	2	1	1	2	1
郑焱盛	29	1	1	2	0	1	1	0	1	1	0	0	0	0	0	1	0	1	1	1	1	1	2	2	2	2	1	1	2	2	2	2	2	1	2	1	2	2
方润	16	2	2	3	3	4	2	2	3	2	0	2	1	0	2	3	3	3	3	1	2	3	2	3	2.8	3.6	2.6	2	3	2	4	3	4	3	2	4	3	3
陈凌川	28	1	0	3	1	3	0	1	1	3	0	1	1	1	1	2	3	4	1	1	1	3	2	2	2.2	1.6	3	1.6	2	2	2	2	3	2	1	3	1	3
包玉荣	33	2	0	0	0	0	0	0	0	0	0	0	0	0	0	0	0	0	2	1.2	1	1.4	1.4	1	2	1	1	2	0	0	1	3	3	2	1	1	0	1
林志斌	25	1	1	2	0	2	2	2	2	2	1	1	0	2	1	2	1	2	1	1.4	1	2	2.8	2	2	2	3	2	3	2	3	0	2	2	2	2	3	2
童路	17	2	0	1	0	1	0	0	1	1	0	0	0	0	1	1	0	0	3	1	1	2	3	3	3	1	2	1	3	2	3	2	2	3	2	2	2	2
丁超	26	1	4	0	0	3	0	0	4	4	2	1	1	1	4	4	3	4	1	1	1	2	4	3	3	2	3	1	4	4	4	0	2	3	3	4	0	2
叶来睿	16	1	0	1	0	0	0	0	1	1	2	1	0	0	0	1	0	1	2	1	2	2	2	2	2	1	2	2	2	1	1	0	2	1	1	2	0	1
顾一帆	18	1	0	2	0	4	0	0	2	2	1	2	1	0	1	1	2	1	2	3	1	4	1	4	3	2	3	1	1	1	1	3	3	1	1	2	3	3
李春麒	17	1	0	1	0	2	0	0	3	3	0	0	2	0	1	3	3	2	2	1	2	3	2	3	2	2	3	1	3	1.8	3	2.6	3.2	3.2	2.2	1.8	2	3
陈宇涛	22	1	0	2	0	0	0	0	2	1	0	0	0	0	0	1	2	1	2	1	2	2	3	2	3	2	3	1	4	2	2	2	3	4	2	2	2	3
左宏	17	1	2	1	0	2	0	0	2	1	2	1	1	1	0	1	1	1	2	1	3	1	2	2	2	2	3	2	2	2	2	0	1	2	2	2	0	1
陈雨奇	14	2	0	1	0	1	1	0	1	2	1	1	0	0	1	1	1	0	2	2	1	1	1	3	2	2	1	1	2.6	2	3	2.8	3.2	2.6	1	1.6	1.6	2
史国英	71	2	0	2	0	0	0	0	2	3	0	0	2	0	1	2	0	3	1	1.8	1.4	2.2	2.2	3.2	2.8	2.2	2.8	1.2	2.2	1.8	2.8	2.6	3.4	1.8	1.8	2.4	1.6	3.6
李薇	17	2	0	0	0	2	0	0	0	1	1	1	0	0	1	2	1	4	1	2	2	3	2	2	2	3	4	1	3.6	3	2.4	1.8	1.8	3	2.8	2.8	2.2	3.4
李霞	29	2	2	1	0	2	1	0	0	1	1	2	0	0	2	4	2	3	2	1	3	4	2	2	3	2	3	2	3	3	3	3	3	3	3	3	2	3
柯成贤	25	1	0	1	0	0	1	2	3	2	1	2	0	0	1	2	1	3	1.4	2.2	1.6	3.2	2.6	3.2	3.4	1.6	3	2.2	1	1	1	0	3	1	1	3	1	3
马忠阳	30	1	0	0	0	0	0	0	0	1	0	2	1	0	0	4	0	3	3	3	1	4	3	2	3	2	3	2	1	2	4	3	4	3	3	3	2	3
孔芳琴	26	2	3	1	0	3	0	1	3	2	1	1	0	0	1	0	0	2	2	2	2	2	2	3	3	2	2	2	3	2	3	2	3	3	2	3	2	2
休舒苹	33	2	1	3	0	3	1	0	1	2	2	2	1	4	1	2	4	1	3	4	3	3	2	2	2	2	3	3	3	1.6	2.4	2.4	2.6	2.6	1.8	2.8	2.4	2.4
李斌杰	26	1	4	4	1	4	3	3	4	3	3	1	3	0	0	4	1	4	3	1	2	3	4	3	4	4	4	2	4	3	3	1	4	4	3	4	2	3
叶超逸	27	2	2	4	0	2	2	2	3	4	3	3	1	4	3	0	0	3	3	1	2	4	3	3	2	2	3	4	3	2	2	2	3	3	1	2	2	2
李在天	24	1	2	3	0	0	0	3	2	3	2	0	1	1	1	0	0	3	2	1	2	2	3	4	2	3	3	1	2	3	3	3	3	3	2	3	3	2
莫耿祎	18	1	0	3	0	0	0	0	0	0	2	0	0	2	2	1	0	2	1	1	1	1	2	2	2	1	2	2	1	2	3	1	4	1	2	3	2	3
赵戴纬	16	1	0	2	0	2	1	2	0	2	2	1	2	0	1	1	1	2	2.2	2.2	1.2	3.4	2.8	2.4	1.8	2.6	2.6	1.6	3	2	4	2	3	2	2	3	2	3
徐炎彬	21	1	0	0	0	0	1	0	1	1	1	0	1	0	2	1	1	1	2	1	4	3	3	2	3	1	4	2	3	2	2	2	2	3	2	2	2	2
许欣怡	16	2	0	0	0	0	0	0	0	2	0	0	0	1	0	0	0	0	1	4	1	1	1	1	1	1	1	2	1.2	0.6	2.2	1.6	0.8	0.6	0.6	0.4	1.8	0.8
刘云起	17	1	0	2	0	1	0	1	2	2	3	3	0	2	3	2	4	4	2	1	1	2	2	4	4	3	3	2	4	3	4	0	3	4	3	3	0	3
安媛婷	41	2	1	0	0	0	0	0	0	2	1	1	0	0	0	0	2	0	1.6	1	1.2	1.4	1.4	1	1	1	1	1	1	1	1	0	1	1	1	1	0	1
陈建建	47	2	1	1	0	0	0	0	2	1	0	0	0	2	0	0	0	0	1	1	1	1	1	2	2	1	2	2	1	0	2	2	3	1	1	0	2	2
徐丹	24	2	0	2	1	2	1	1	4	4	1	2	3	4	4	3	2	4	3	2	4	4	3	3	3	2	4	2	4	2.6	2.4	2.8	3.6	3.2	3	3.4	2.8	3.6
张小峰	26	1	0	0	0	1	0	0	0	0	0	0	0	0	0	2	0	1	1.6	1.6	1	1.2	1.4	3	3	2	1	1	3	1	3	2	3	2	1	3	2	3
赵立坤	30	1	4	3	1	4	4	2	3	3	3	2	3	1	2	4	4	4	2	2	4	4	3	4	3	3	4	1	3	3	3	2	4	2	3	3	2	4
林婷	30	2	0	0	0	0	1	0	1	0	1	0	0	0	1	1	0	0	1	2	1	1	2	2	2	1	1	2	1	2	1	0	1	1	1	0	2	1
沈旸磊	27	1	1	2	0	3	1	1	2	1	0	0	0	0	2	1	2	2	1	1	1	3	1	1	1	2	2	1	1	1	2	3	1	1	1	1	3	2
黄道佳	32	1	3	2	0	4	2	3	3	3	3	4	2	2	1	3	3	4	3	2	2	4	4	4	3	4	3	1	4	4	4	3	4	4	4	3	2	3
孙欣	15	2	2	2	0	3	2	2	2	3	2	0	0	1	0	2	2	3	2.2	1.2	2.4	2.8	2	2.2	1.6	2.4	1.8	1.2	2	2	3	1	2	2	2	3	1	3
鉏佳杨	22	1	0	1	0	1	0	0	1	1	0	2	0	0	2	2	0	1	2	2	2	4	3	2	3	1	4	2	1	1	1	2	1	1	1	1	2	1
丁欣怡	18	2	0	0	0	3	1	1	1	2	3	0	2	0	1	3	0	4	2	1	2	3	2	2	1	1	3	2	2	3	2	3	3	2	3	3	3	3
楼正阳	19	1	4	3	0	0	1	0	3	3	0	0	1	0	2	0	1	0	1	1	1	3	1	1	3	1	2	1	0.6	1	0.8	2.8	1.6	2.2	0.8	2.2	2.2	0.8
张诗雨	26	2	1	1	0	1	2	1	2	2	2	2	2	3	0	0	0	0	2	1	2	2	3	3	3	2	3	1	2.4	2.6	2.8	2.6	2.2	2.8	2	3	2.8	2.8
杨志伟	30	1	4	0	0	2	2	3	2	3	1	1	0	0	1	0	0	0	2	1	1	3	3	3	3	2	3	1	2.4	1.4	2.6	2.2	2.6	3.4	1	1.8	2.8	1.4
凤伟刚	32	1	0	1	0	0	2	0	1	3	1	1	0	0	0	0	1	0	1	1	1	3	2	2	2	1	2	2	2	1	2	1	1	2	1	0	1	1
庞文尧	48	1	0	0	0	0	1	0	3	4	0	3	0	0	4	1	1	4	2	3	4	4	4	4	4	3	3	1	4	3	3	1	2	4	3	3	1	3
杨雨恬	22	2	3	3	2	3	1	2	2	2	0	1	2	3	3	2	2	3	3	1	3	4	3	4	4	3	4	2	3	1	2	3	4	2	2	2	3	3
王寅	31	1	1	2	0	1	1	2	2	3	2	3	2	1	2	1	2	2	1	1	2	3	2	2	3	1.2	3.2	1.4	2	2	2	1	2	2	2	2	1	2
牛蕾	22	2	0	0	0	0	0	0	0	0	0	0	0	0	0	0	0	0	1	1	1	1	1	1	1	1	1	1	0	0	0	3	0	0	0	0	3	0
陈申奥	21	1	0	0	0	0	1	0	0	1	1	1	0	0	0	0	0	2	2	1	1	1	1	2	2	1	1	1	1	1	1	1	1	1	1	1	2	1
徐宁	20	2	0	1	0	0	1	1	2	4	1	1	0	2	3	2	1	3	2	1	1	2	2	1.8	2.4	1.6	2.2	1.6	3	2	3	1	2	2	2	3	1	2
张苏良	37	1	0	1	0	0	0	0	4	1	0	2	0	1	0	2	4	1	1	2	1	1	1	1	2	2	2	1	4	1	1	2	4	1	0	0	2	4
郭亚劼	24	1	1	3	0	2	1	0	3	3	1	2	3	3	1	2	3	3	2	2	2	2	3	3	3	2	3	2	4	2	3	2	3	3	2	0	2	2
郑晴	27	2	0	2	0	0	0	0	0	0	1	0	1	0	1	0	0	3	2	2	1	3	2	2	3	2	3	2	1	1	2	2	2	1	1	2	2	2
钟王帅	15	1	1	1	0	0	0	0	0	0	0	0	0	0	0	0	0	1	1.2	1.8	1.2	2.2	2	2	2	1.6	2	1.8	1.4	1	2	2	1.6	0.8	0.8	1.2	2	1.2
顾嘉成	18	1	0	2	0	1	0	1	3	4	1	3	0	1	1	4	0	4	4	1	2	4	4	4	4	3	4	1	3	2	3	2	3	3	3	3	2	3
戴志群	34	1	1	1	0	0	0	0	1	1	0	0	0	1	0	0	0	1	1	1	1	1	2	3	2	2	1	1	2	1	2	2	2	2	1	1	1	1
葛依航	19	1	2	2	0	2	1	2	3	1	1	2	3	0	0	1	3	3	2	2.2	1.2	2	2.8	2	3	2	3	1	1	1	2	2	2	2	2	2	2	2
王俊铭	15	1	0	3	0	1	0	0	0	3	0	1	1	0	0	0	3	1	3	1	1	3	2	2.4	3	1.4	2.2	1.2	2	3	3	1	3	1	3	2	1	3
戴志扬	22	1	0	1	0	1	0	2	4	3	1	2	2	3	3	2	3	3	2.2	1.2	2	3	1.4	3	2	3	3	1	3	3	4	2	3	2	3	3	2	3
吴海芹	41	2	3	2	0	3	0	1	0	1	3	2	3	2	0	1	3	1	2	1	1	2	2	1	2	2	3	1	3	0	3	2	3	2	1	1	2	0
赵旭涛	29	1	0	1	0	0	0	0	0	0	0	0	0	1	0	0	0	0	1	3	2	3	2	1	2	1	2	1	1	0	1	2	2	1	1	1	2	2
唐瑞远	26	1	1	0	0	0	2	1	2	3	2	1	0	2	1	1	0	3	2	1	2	2	2	3	3	3	2	1	3.6	1.4	2.6	2.6	2.8	2	1.4	1	1.4	0.8
刘兴文	25	1	2	1	0	3	0	3	3	2	0	2	0	3	4	1	3	0	1	1	1	3	3	3	2	1	3	2	3	2	3	1	3	2	1	3	3	3
申辉	33	1	1	2	0	3	1	3	2	2	3	1	1	2	4	0	4	3	3	1	1	2	2	3	3	2	2	2	1	2	1	1	3	1	0	1	2	2
姚婷婷	17	2	0	2	0	2	0	0	0	0	1	1	0	0	0	0	0	0	1	1	1	1	1	1	1	1	3	1	1	1	1	0	0	1	0	0	0	1
于雷	31	1	0	0	0	0	0	0	0	0	1	0	0	0	0	0	0	0	1	1.2	1	1	1.6	1	1	1	1	1	2	1	1	0	1	2	1	1	0	1
崔舒奕	20	2	3	3	0	2	2	2	3	4	1	3	1	0	3	3	1	3	1	4	1	4	4	4	3	2	4	2	1	1	1	0	1	1	1	1	0	1
慎志梅	22	2	0	1	0	0	1	0	0	1	0	0	0	0	0	0	0	0	1.4	2	1.2	1.6	2	3	3	1	2	2	2	2	3	2	2	2	2	2	2	2
汪青青	20	2	0	0	0	0	0	0	0	0	0	0	0	0	0	0	0	0	1	1	1	1	1	1	1	1	1	1	1.4	0.4	0.8	1	1.2	0.8	0.4	1.2	0.6	1
俞学斌	18	1	2	1	1	2	2	3	2	2	2	2	1	2	2	2	1	2	2	1	2	3	2	2	2	2	3	2	2	2	3	2	3	2	2	2	2	3
李薇	24	2	0	0	0	0	1	0	0	0	0	0	0	0	0	0	0	0	1	2	1	2	1	2	1	1	2	1	1	1	1	2	2	0	0	1	2	1
李梦	30	2	1	2	0	0	0	0	0	0	0	0	0	0	0	0	0	0	2	1	1	2	3	3	2	2	3	1	3	2	3	1	3	3	2	3	1	2
虞喆霖	22	1	1	4	1	3	3	3	0	4	2	4	3	4	4	2	3	0	2.6	2.6	4	2.8	2.4	3	2	1	4	3	2	1	3	2	3	3	1	3	2	3
唐哲瑜	16	2	1	2	1	2	2	3	3	1	2	2	2	1	2	1	0	1	3	4	2	3	2	3	3	2	3	2	3	2	3	2	2	3	2	2	2	3
徐家豪	18	1	0	1	0	3	0	3	0	0	0	0	0	0	0	0	3	0	1	1	1	1	1	1	1	1	1	2	1	1	1	0	1	1	1	1	0	0
郑馨琦	20	2	2	3	1	3	3	4	3	3	0	3	2	3	3	1	2	3	2	3	3	3	3	3	3	3	3	2	3	2	3	3	3	3	2	3	2	3
周得益	22	1	0	1	0	0	0	0	0	2	0	0	0	0	0	0	0	2	1	1	1	1	1	2	2	1	2	1	2	2	2	1	1	2	2	2	1	1
杨心仪	20	2	0	0	0	0	0	0	0	0	0	0	0	0	1	1	0	0	1	1	1	2	1	1	2	2	3	1	2	2	0	3	2	3	1	1	2	3
林天一	17	2	0	0	0	1	0	0	0	1	0	0	0	3	0	2	0	2	2	1	2	1	3	2	3	2	2	1	4	2	2	2	3	0	0	0	0	0
刘东来	21	1	1	2	3	4	2	4	3	3	2	3	1	3	1	4	3	4	2	2	3	4	4	4	3	4	4	3	3	3	3	2	3	3	2	3	2	2
梁宇浩	26	1	2	1	0	0	1	0	0	1	1	1	0	0	0	1	0	0	1	1	1	1	1	1	2	1	1	1	0.8	1	1.4	2.2	1.6	0.6	0.4	2	2	2
吕文琦	16	1	2	3	1	2	0	0	2	1	2	1	1	0	3	2	2	2	2	2	3	3	2	2	3	2	3	3	3	2	2	2	2	2	3	3	2	4
邱丽娥	33	2	0	1	0	0	0	0	0	0	0	0	0	0	0	4	0	1	1.2	2	1.2	1.4	1	2	1	2	1	2	1	3	3	2	3	3	2	2	3	3
徐竞超	20	1	0	0	0	1	2	3	1	2	3	2	3	1	0	3	3	4	3	4	1	3	4	3	4	4	3	3	4	2	4	2	2	4	4	3	3	3
沈勤丽	69	2	1	4	0	3	3	2	2	2	1	1	0	0	3	3	2	3	1	2	3	3	2	2	2	2	2	2	4	2	3	3	2	3	2	2	4	3
杨溢	32	1	0	0	0	0	0	0	1	0	0	0	0	3	0	1	3	2	2	2	1	2	2	1	2	1	3	1	2	2	2	2	2	2	2	2	2	2
邵凡	20	1	0	1	0	1	0	2	1	2	1	3	1	2	2	2	3	3	2	2	2	3	3	3	3	2	3	2	2	2	2	2	1	2	2	2	2	2
吴秀光	43	1	0	2	0	1	0	0	1	1	0	0	0	0	1	0	1	1	1	2	2	2	2	1.4	1.4	1	1.8	1.4	1	1	1	3	2	1	1	1	2	2
陈钧勇	26	1	0	1	0	0	0	0	0	0	0	0	0	0	0	0	0	0	1	3	1	2	1	1	1	1	1	2	0	0	0	4	0	0	0	0	4	0
郭一聃	22	2	4	3	0	4	4	4	4	4	4	4	1	4	4	1	4	4	4	1	1	2	1	1	3	2	4	1	3	3	4	4	3	3	3	3	2	2
李紫嫣	23	2	1	3	0	1	1	0	2	3	1	1	0	0	4	2	1	2	3	1	3	4	2	3	3	3	3	2	2.6	2	1.4	2.6	2.4	2	1.8	1.4	1.6	1.8
陆飞扬	14	1	1	3	0	4	0	4	3	3	2	3	2	0	3	0	3	3	1.6	1	1.2	2.4	2	3.4	3	2.6	2.8	1.2	2	1.8	2.4	2.8	3.2	2.6	1.8	3.8	2.4	2.8
李艳姿	17	2	4	3	1	3	2	3	4	3	2	3	1	4	2	4	3	4	3	2.6	3.2	3	2.8	3.2	3.4	2.6	3	2.2	3	2	2	2	2	2	2	3	2	2
常欣	29	2	1	0	0	1	0	0	3	4	1	3	0	0	0	1	0	3	2	1	1	4	4	3	3	1	4	3	3	3	3	0	2	2	3	3	1	2
胡梦幸	21	2	2	0	2	3	3	2	3	2	1	0	2	3	2	2	3	2	3	1	1	3	2	1	2	3	3	1	4	4	3	3	3	3	3	3	3	3
张岩	39	1	2	1	1	1	0	0	1	1	0	0	0	2	0	0	0	0	1	2	1	2	1	2	2	2	2	1	2.8	1.4	2.6	1.2	1.6	2.2	1	1.6	0.8	1.4
张扬诚	17	1	0	0	1	0	0	0	1	1	0	0	0	3	2	2	2	2	3	2	1	4	4	3	3	2	4	2	2.4	2.2	3	0.6	1.4	1.6	2.2	2	1.6	2
陈嘉宁	27	1	0	0	0	1	0	0	0	0	0	2	1	0	0	1	2	0	1	1	2	3	1	1	1	1	3	2	0	0	0	0	0	0	0	0	0	0
叶子诚	31	1	1	2	1	1	2	2	3	3	2	3	2	2	3	2	2	2	2	2	2	3	2	3	2	2	3	2	1	2	2	1	2	1	1	1	2	2
朱韵洁	16	2	4	4	0	2	0	1	2	4	1	2	2	3	4	2	4	3	3	1	4	3	4	3	3	3	2	1	2	1	1	3	4	2	1	3	3	4
刘意航	17	1	1	2	0	2	0	0	1	2	2	3	0	2	2	0	2	2	2	2	1	2	3	3	3	1	2	2	3	2	2	3	3	0	2	2	3	2
殷志翔	16	1	4	0	0	2	3	3	4	4	3	4	0	2	1	4	0	2	3	4	3	3	1	3	3	1	4	2	2	2	3	3	2	2	2	2	3	2
王召娣	24	2	2	1	0	0	1	0	1	2	0	0	0	1	2	2	0	2	2	1	1	2	2	2	2	1	2	2	2	2	3	2	2	1	1	2	2	2
李欣玥	26	2	2	3	0	3	2	0	0	3	3	3	0	3	4	4	3	4	2	1	2	1	1	2	2	3	1	1	3	3	3	2	3	3	2	4	1	2
张亚平	38	2	3	4	2	3	4	2	4	4	2	3	4	3	3	4	2	4	3	3	3	4	4	4	4	4	4	2	4	4	4	2	3	4	4	4	2	4
王庆哲	19	1	4	0	0	0	0	0	4	4	3	3	0	0	0	3	0	4	3	1	4	3	3	3.8	3.4	2.8	3.6	1.4	2	4	4	2	3	4	4	4	1	3
祖虹	51	2	0	0	0	0	0	0	0	0	0	0	0	0	0	0	0	0	1	1	1	1	1	1	1	1	1	1	3	0	1	1	2	2	0	0	1	1
姚熙源	21	1	3	2	0	1	1	0	1	0	1	1	0	1	1	1	1	1	3	2	2	3	3	3	3	2	3	2	3	2	2	0	2	3	3	3	2	2
邵焓祺	18	1	2	1	3	1	1	1	2	3	1	1	1	1	1	2	1	2	2	2	2	3	3	2	3	3	3	1	2.4	2.6	3.4	1.4	2.6	2.2	2.2	3.2	1	2.6
林一凡	18	2	2	2	3	1	0	0	0	0	1	2	0	0	1	1	0	1	1	2.2	1.4	3.4	2	2	2	1	3	2	1	2	1	2	3	2	1	2	4	4
徐超高	41	1	0	2	0	0	0	0	2	1	0	0	0	0	0	1	2	3	1	2	1	2	1	1	2	1	2	1	2.2	1.8	1.6	1.8	2.2	1.4	1.4	1	1.8	1.4
师钰	27	2	1	4	1	2	2	0	1	4	0	0	0	0	2	3	0	3	2	3	1	3	2	3	3	2	2	3	3	3	4	2	3	3	3	3	2	3
邢宗水	21	1	1	2	3	3	4	3	3	3	3	3	3	3	3	3	3	3	3.6	1.8	2.6	2.8	3.8	4	4	4	3	1	4	3	3	2	4	4	3	4	2	4
黄瑞瑶	15	2	0	0	0	0	0	0	0	1	0	0	0	1	1	0	0	0	1.6	1.4	1.4	1.6	1.6	2.4	2	1.8	1.6	1.4	1	0	0	2	2	2	1	1	2	1
姜苏康	21	1	3	4	2	2	3	3	1	4	2	3	3	4	3	4	4	4	3	2	2	2	2	4	4	4	2	2	3	2.8	3.2	3.2	3	2.4	2.4	3.8	2.2	3.4
程闪闪	33	2	0	0	0	3	1	0	1	1	0	1	0	0	1	3	3	4	4	1	3	4	4	3	2	2	3	1	4	3	4	0	3	4	4	3	3	4
陆润锦	22	1	1	1	1	0	2	0	2	1	0	0	0	0	1	1	0	0	2	2	2	2	1	2	3	1	3	1	2.4	2.2	1.6	1	2.8	3.2	1.8	2.2	1.4	1.8
黄语昕	15	2	2	1	1	4	1	0	2	4	2	0	3	0	2	1	2	3	3	3	1	4	3	3	3	2	4	1	2	2.4	3.6	2.2	2.8	2.2	2	2.4	1.4	2.8
孙志升	56	1	3	4	4	4	1	4	2	4	3	4	1	1	4	4	4	4	4	2	1	4	4	2	4	3	4	2	2.2	3.4	3	1.4	2.8	2.8	3.4	4	2.8	3.6
张睿佳	19	2	0	0	0	0	0	0	1	0	0	0	0	0	0	0	0	0	2	1.6	1	1.8	1.2	1.8	2	1.2	1.6	1.4	1	1	2	2	2	1	1	1	2	2
梁宏静	29	2	0	2	0	2	1	1	2	2	2	2	2	2	3	3	3	3	2	4	2	4	1	2	1	1	3	1	2	3	1	2	3	2	2	1	0	2
朱长波	39	1	1	3	0	3	0	0	1	1	0	0	2	1	0	2	2	0	1	2	1	2	2	3	3	2	2	2	3	1	3	3	3	3	1	3	3	3
宋睿秋	19	1	2	2	2	2	0	0	2	3	2	1	0	2	0	3	0	3	3	3	2	3	3	3	3	3	3	1	3	3	3	2	3	3	3	3	2	3
王洪烽	22	1	0	2	2	0	2	0	3	4	2	2	0	0	2	1	0	0	2	1	2	2	2	3	2	2	2	1	3	2	2	1	2	2	2	3	1	1
吴涛	28	1	0	0	0	1	0	0	1	1	0	0	0	0	0	0	0	1	2	1	2	1	2	2	2	3	3	2	2	1	2	1	2	0	0	0	0	0
黄婷	28	2	1	1	0	0	0	1	1	0	0	0	0	0	0	1	0	0	2	2	2	2	1	2	2	1	2	2	1	0	1	0	0	1	0	0	0	0
肖彤	18	2	2	1	0	1	2	1	2	3	1	1	0	0	1	1	1	2	3	1	2	2	2	3	3	2	3	2	2	2	2	2	2	2	2	2	2	2
汪余瑞	17	2	3	0	0	0	1	0	2	3	1	2	1	2	2	2	1	3	1.6	1.4	1.6	3	3.8	2	3	1.4	3.4	2	3.2	3.4	2	1.8	1.8	2.8	2.6	3	1.6	1.8
汪林炫	20	1	0	3	1	3	1	4	4	3	3	1	0	0	1	1	1	1	2	1	1	2	3	2	3	3	2	3	2	2	2	2	1	3	2	2	2	1
徐郑磊	17	1	0	1	0	2	0	0	0	0	0	0	0	0	2	0	0	0	2	2	3	1	2	3.6	2.4	2.2	1.4	1.2	2	2	2	2	3	2	0	1	1	0
孙嘉宇	20	1	1	3	1	3	1	1	2	2	1	2	2	1	2	2	2	3	1.6	1.6	2.6	2.8	2	2.8	2.8	2.2	3	2	4	2	2	2	4	4	2	3	2	3
林亦惠	19	2	0	0	0	1	0	0	0	0	0	1	0	0	1	0	2	0	2	1.6	1.4	2	1.4	1	1.6	1.4	2.2	1.4	1	1	1	0	1	1	1	1	0	1
郭大鑫	21	1	0	0	0	0	0	0	0	1	0	1	0	0	2	0	0	3	1	1	1	1	2	1	1	2	2	2	4	2	2	1	2	3	2	2	1	2
边树强	50	1	0	0	0	0	0	0	0	1	0	0	0	0	1	1	0	0	1	3	1	2	1	2	1	1	2	1	1	1	2	4	2	1	2	2	4	4
屠小伟	33	1	0	0	0	0	0	0	0	0	0	0	0	0	0	0	0	0	1	1	1	1	1	1	2	1	1	1	2	0	1	3	1	2	0	0	3	0
陈炜	17	1	0	0	0	0	0	1	2	1	2	0	0	2	2	0	0	2	1	1	2	1	2	3	3	2	1	1	3	3	3	2	3	3	3	2	2	2
缪骏骋	20	1	0	2	3	1	2	1	2	4	0	3	0	0	3	3	2	3	1	3	4	3	1	3	3	1	4	2	3	1	1	2	4	3	1	3	2	4
王烨	17	1	4	4	0	3	3	4	4	3	3	3	3	0	0	2	0	2	2	1	3	3	3	3	3	3	3	1	2	2.2	1.8	1.6	1.6	3.8	2.6	3	1.4	1.4
王俊	30	1	0	2	0	2	0	1	0	2	1	0	1	1	0	1	1	1	1.4	1.4	1.8	2.6	2.6	1.4	1.8	1.2	2.4	1.4	2.6	1.2	2.2	0.6	2.6	2	1.8	2.4	0.6	2.2
朱辉	26	1	1	1	1	1	1	2	1	2	2	2	2	4	1	2	1	3	1	1	2	3	2	2	2	1	2	2	3	2	3	3	3	3	3	3	2	3
申屠煜晓	18	2	4	2	3	3	4	4	3	4	3	3	4	3	2	3	4	1	3	2	4	4	3	3	3	3	3	2	3	3	3	3	2	2	3	3	3	3
陆欣怡	23	2	3	2	0	1	0	1	3	2	1	1	0	0	1	3	0	1	1	1	1	3	1	1	3	1	3	1	2	3	3	2	3	2	3	2	2	2
陈思雨	25	2	0	3	0	0	1	0	0	0	0	1	0	0	0	2	0	2	3	2	2	4	4	2	3	3	4	4	3	2	3	2	3	3	2	2	2	3
王唯祎	19	2	0	2	0	2	2	1	3	3	1	2	1	2	2	2	3	3	3	3	2	3	3	3	3	4	3	2	3	2	3	3	3	3	2	3	3	3
吴敏慧	18	2	0	1	0	0	1	0	0	0	0	0	0	0	0	0	1	0	1	2	2	1	1	1	1	1	1	2	2	2	2	2	3	2	2	3	3	3
符宇涵	18	1	0	1	0	2	2	0	4	4	2	1	0	2	3	3	2	4	1	1	1	1	1	1	3	2	2	1	1	2	2	0	2	0	0	0	0	0
唐晓程	19	1	3	1	0	1	0	2	0	2	1	0	0	1	3	1	4	1	2	2	1	3	2	2	3	2	2	2	1	2	1	2	1	1	1	1	2	1
吴一迪	19	1	0	0	0	0	0	0	0	0	0	0	0	0	0	0	0	0	1	1	1	1	1	1	1	1	1	2	1	1	1	2	1	1	1	1	0	1
萧雷雷	40	2	0	1	0	1	0	1	2	1	1	0	0	0	0	1	0	2	2	1	2	3	3	4	2	2	3	3	4	2	3	2	3	4	2	3	2	3
贾欣月	21	2	1	1	0	0	0	0	0	1	0	0	0	0	0	0	0	0	1	3	2	1	1	1	1	1	2	1	1	1	1	3	1	1	1	1	3	1
许佳祝	24	2	0	0	0	0	0	0	0	0	0	0	0	0	0	0	0	0	1	1.8	1.4	1.8	1.2	1.8	1	1	1.8	1.4	2	2	2	2	2	2	1	0	2	4
王纵横	22	1	0	0	1	1	0	2	2	2	2	4	0	3	3	1	1	1	3	1	2	2	3	3	3	2	2	2	3	2	2	1	2	3	2	2	1	1
陈婧	29	2	2	0	0	1	1	1	2	1	1	1	0	2	2	1	1	1	2	1	1	1	2	2	2	1	1	2	2	1	2	0	2	1	1	1	0	1
戚嘉欣	16	2	0	1	0	0	0	0	0	0	0	0	0	0	0	0	0	0	1	1	1.2	1	1	1.4	1.2	1.2	1	1	1	0.8	1.2	2	0.8	0.8	0.4	0.4	1.6	0.6
郭燕	25	2	0	0	0	0	0	0	0	0	0	0	0	2	0	1	1	0	3	1	1	1	2	2	2	2	1	1	0	1	1	2	1	3	1	1	2	1
侍衍	27	1	0	0	0	0	0	0	0	0	1	0	0	0	0	0	0	0	1	1	1	1	1	1	1	1	1	1	0.8	0.6	1.2	1	0.4	0.8	0	0	0.8	0.4
孟珂斐	17	2	0	3	0	2	0	1	1	3	1	2	1	2	1	3	3	4	2	1	1	3	3	2	3	2	2	1	1	1	1	0	1	1	1	2	1	2
上官佳佳	18	2	2	2	1	2	1	2	1	0	0	2	0	1	0	1	0	1	1	1	3	2	2	3	2	2	2	2	4	2	3	1	3	4	2	3	3	3
李俏	25	2	1	1	0	1	0	1	0	1	0	2	0	0	1	1	2	2	3	2	1	3	1	2	3	2	3	2	2	2	3	3	2	1	2	3	3	2
李治	31	1	0	3	1	1	1	1	2	2	2	1	1	1	1	1	1	3	2	1	3	2	3	3	3	3	3	2	3	3	3	0	3	3	3	3	1	3
董文珺	20	2	0	1	0	0	0	0	0	2	0	1	0	0	0	0	0	1	1	2	1	2	1	2	2	1	3	2	1	1	1	2	2	1	1	3	2	2
姜子桐	28	1	0	0	0	0	0	1	2	3	0	0	0	0	0	2	0	1	1	1	2	2	2	2	2	2	2	1	2	1	2	0	2	1	1	1	0	1
吕金坤	19	1	0	0	0	0	0	0	0	0	0	0	0	0	0	0	0	0	1	1	1	1	1	1	1	1	1	1	0.4	0.2	0.2	1.2	0.4	1.2	0.4	0.6	2	1.2
潘芯娅	16	2	1	1	0	1	1	1	0	0	1	1	1	0	1	1	0	0	1.8	2	1.2	2.4	1.4	2.8	2.4	1.6	3	2	1.2	1.2	1.8	1.8	1.8	1.2	1.2	1.8	1.8	2
魏娟	45	2	0	2	0	2	0	1	4	4	1	2	1	1	1	4	2	3	1	3	2	3	3	3	3	1	3	1	4	3	3	1	3	2	2	2	1	2
陈乐原	25	2	1	0	0	0	1	0	0	3	2	1	0	0	3	2	2	3	2.2	1.4	1	3.4	2	2	2	2	3	1	2	2	2	2	3	1	0	3	2	1
陈夏	19	2	0	0	0	1	0	0	0	0	0	0	0	0	0	1	0	0	2	1	2	1	1	1	2	2	2	1	1	2	2	2	2	2	2	2	2	2
李逸妮	21	2	2	1	0	2	1	1	0	0	2	2	1	0	0	0	1	0	1	2	1	4	2	1	3	1	3	2	2	1	2	4	3	2	1	3	3	3
龚心妍	17	2	0	0	1	0	0	0	1	1	0	0	0	0	2	1	0	1	2	1	1	3	1	4	3	3	3	1	1	1	1	3	0	1	1	2	2	1
相晨妍	18	2	2	4	0	3	0	0	0	1	1	2	1	0	0	1	3	1	2	1	1	1	1	3	3	1	2	1	1	1	2	0	2	1	0	1	0	1
夏航	22	1	2	3	2	3	1	0	1	0	0	0	0	0	2	2	3	1	1	1	1	3	2	2	2	4	3	2	2	3	2	2	2	2	3	1	3	3
马晟源	21	1	4	2	1	4	2	4	4	3	4	3	4	0	0	4	4	2	1	2	3	4	4	3	4	4	4	3	4	2.8	3.6	1.8	2	2.6	1.8	1.2	1.6	1.4
孙莉丹	33	2	0	3	0	0	0	0	0	0	1	0	1	0	2	2	0	0	1.6	2.4	1.6	2.2	2.2	2	1	1.4	2.6	1.4	2	1	2	3	3	2	1	2	3	2
张策	18	1	0	3	0	0	0	0	0	0	0	0	0	0	0	2	0	0	1	2.2	2.6	1.4	1	3	1.4	1.6	1.6	1.6	2	2	2	2	3	2	1	2	2	3
万昱杭	17	1	0	0	1	3	0	3	0	0	0	1	0	0	0	0	2	0	1	1	2	1	1	1	3	1	2	1	4	3	2	2	3	4	3	2	2	3
唐慧	27	2	0	0	0	0	2	0	0	1	0	0	0	0	0	1	0	1	1	1	2	1	2	2	2	2	1	1	2	2	2	3	2	1	0	1	3	1
李诗钰	23	2	0	1	0	1	0	0	1	3	0	0	0	0	1	0	0	3	3	1	1	1	3	3	3	1	1	2	3	1	3	2	3	3	1	2	2	2
黄琦淇	19	2	4	4	2	3	1	2	2	2	2	4	2	3	2	2	3	2	3	2	2	4	4	4	4	2	3	3	3	2	3	2	3	3	2	3	2	3
王悦洋	17	2	3	1	1	4	2	3	4	3	3	4	4	1	4	4	3	4	3.8	3.2	2.4	3	4	3.2	3.8	3.4	3.8	1.6	3.8	3.4	3.8	2	2.8	3.4	3.4	3.2	1.8	2.8
郭晟	18	1	0	1	0	1	1	1	2	3	1	0	1	0	2	0	1	2	1	1	1	2	1	2	3	2	2	1	2	3	3	0	2	2	2	2	1	2
王含语	18	2	0	1	0	3	0	1	0	0	0	2	1	0	2	0	2	0	3	2	2	2	3	3.2	3.4	1.8	2.4	1.8	4	1	1	3	3	4	1	3	4	4
俞莉萍	37	2	1	1	0	1	1	0	1	1	0	0	0	0	1	2	0	2	3	1	2	2	2	4	3	3	2	2	4	2	3	3	4	3	3	4	2	3
袁瑞馨	15	2	0	2	1	3	1	0	2	2	0	1	0	0	0	1	0	1	2.6	2.4	2.6	2.8	2.6	2.6	3	1.2	3.8	2.2	2.6	1.6	2.4	2.4	3.4	2	2	2	2	2.8
刘玲	17	2	3	2	2	1	3	1	4	2	1	1	2	2	3	3	1	1	2	2	1	3	3	2	2	3	2	4	3	4	4	2	3	3	4	3	2	3
杨志立	22	1	0	3	0	2	2	0	3	4	2	3	0	0	0	4	2	4	1.8	1.4	3.4	3.6	3.4	4	3.6	2.4	3.4	1.2	4	2	4	1	4	4	3	4	2	4
朱仕松	37	1	0	1	0	1	1	1	1	0	0	1	0	1	1	0	0	0	1	1	1	2	1	2	2	1	2	1	2	3	3	1	2	2	3	2	1	0
黄锋	36	1	0	0	0	0	1	0	2	2	0	0	0	0	0	0	0	0	1	1	1	1	1	1	1	1	2	1	1	0	1	2	2	2	0	1	2	2
朱音频	14	2	0	0	0	0	0	0	0	0	0	0	0	0	1	0	0	2	1.2	1	1	2	1.8	1.4	1.8	1.6	1.4	1.4	1.2	1.6	1.6	2	2.2	1.2	1	1.8	2.2	2.2
郑羿祺	16	1	0	0	0	0	0	0	0	0	0	1	0	0	0	0	0	0	2	2	2	3	1	3	2	1	2	2	1	1	0	4	3	1	1	1	4	2
吴丽芬	32	2	0	0	0	1	0	0	0	0	0	0	0	0	1	0	0	1	2	1	1	1	2	2	2	2	2	1	2	0	2	2	2	2	1	2	0	1
余泓君	22	2	2	3	0	3	3	3	0	2	1	2	1	0	3	2	2	2	3	1	2	3	2	3	3	2	3	1	2	1	2	2	3	2	1	2	2	3
王栋	31	1	0	1	0	1	2	1	0	1	1	0	0	0	1	0	0	0	1	2	1	1	2	3	2	1	1	1	2	1	2	2	3	2	1	2	2	2
祖凌喆	24	1	0	2	0	2	0	0	1	3	1	1	0	2	1	1	0	3	1	1	1	2	2	3	3	2	3	1	3	3	3	0	1	3	3	3	0	3
张宇	28	1	1	1	1	1	1	1	1	1	1	1	1	1	1	1	1	1	2	2	2	2	3	2	2	2	2	2	1	1	1	1	1	1	1	1	1	1
刘伟	16	1	3	0	3	4	3	4	4	4	4	1	4	4	4	4	2	4	3	2	3	3	4	4	4	4	4	2	3	3	3	2	2	3	3	3	2	2
张茜	25	2	2	1	4	3	1	4	2	3	3	4	3	0	3	4	4	3	3.2	1.6	2.6	3.4	3.2	3.8	3.4	3.8	3.8	2.6	4	3	3	2	3	4	3	3	2	3
高志良	48	1	0	2	0	4	0	0	0	0	0	0	0	0	0	0	1	0	1	1	1	1	1	1	1	1	1	1	1	1	1	0	1	1	1	1	0	3
高晓鑫	24	2	2	2	0	3	1	2	2	2	0	2	2	2	0	3	2	3	2	1	2	4	3	3	3	3	4	4	4	2	3	2	3	4	1	3	3	3
黄咪丽	34	2	0	2	0	2	1	0	0	1	1	1	0	0	0	2	0	3	1	2	2	2	2	1	2	2	3	2	3.4	1.8	2.4	1.4	2.8	2	2.2	2.2	0.6	2.2
朱荣斌	18	1	0	0	0	0	0	0	0	0	0	2	0	0	0	0	1	0	2	1	3	3	2	3	1	1	3	3	3.6	1.6	2.2	1.8	2.4	3.6	0.8	1.4	0.6	2.2
王清逸	27	2	4	2	0	2	0	0	1	1	0	2	0	0	0	4	4	0	2.4	1.8	2.2	1.4	2.4	3	3.8	2.8	2.4	1.6	3	3	3	2	3	3	3	3	2	3
陈嘉祺	17	2	2	3	0	4	1	3	3	3	2	3	1	2	0	0	2	1	2	1	2	2	4	3	4	2	2	2	3	2	3	2	3	3	2	2	2	3
傅玮祺	18	2	1	1	1	0	2	0	1	3	1	1	0	1	1	1	1	2	3	1	1	3	3	3	3	3	2	1	1	1	2	0	2	1	1	1	0	2
贺迪云	18	1	2	2	0	3	2	3	3	4	1	1	3	3	4	2	2	3	2	2	2	3	3	3	4	4	2	2	3	3	3	2	3	3	2	3	2	3
姚依依	16	2	2	1	0	3	2	1	0	2	1	0	2	0	0	0	1	1	3	1.8	1.6	2	2.2	2.2	2.8	2.8	3	2.2	4	2	3	2	3	4	3	2	2	3
林鹏	39	1	3	0	2	1	3	1	3	2	2	1	1	3	2	3	1	3	1	1	1	3	2	2	3	2	1	1	2	2	2	2	2	2	1	1	2	2
程梓航	16	1	3	3	0	4	0	2	4	4	3	3	0	1	2	1	1	3	2	3	2	4	3	3	3	3	3	2	4	2	4	2	3	2	2	3	2	2
常旭辉	28	1	0	3	0	1	0	0	0	0	1	0	0	0	1	0	0	0	1.4	2.2	1.6	1.6	3.2	3	2	2	1	1	2	2	3	0	1	2	1	3	3	3
吴天乐	19	2	0	3	1	1	1	3	2	2	2	2	0	0	2	4	2	3	3	3	3	4	2	3	3	4	3	2	1.6	1.6	2	2	0.8	1.6	1.6	1.8	1.4	2.2
张进	22	2	0	1	0	4	0	2	4	4	3	3	4	0	4	3	4	2	2	4	1	2	4	2	3	3	3	1	3	3	3	3	3	3	3	3	3	3
马夕力麦	40	2	3	3	4	4	4	3	4	4	4	4	4	4	4	4	3	4	4	3	4	4	4	4	4	3	4	4	4	4	4	0	3	3	4	3	2	4
倪晶	45	2	3	2	2	3	2	3	3	3	2	3	2	2	2	3	3	4	3.6	2.6	2.6	3.6	1.8	4	3	4	4	3	2.8	2.6	3.2	1.8	2	2.6	3.2	2.8	1.2	2.6
孙珏展	16	1	1	1	0	0	0	0	0	1	1	0	0	0	1	0	1	0	1	3	2	3	2	3	2	1	2	1	3	2	2	1	3	3	2	2	2	2
应霖斌	16	1	0	1	0	1	1	0	2	4	1	0	0	0	1	1	1	3	2	2	2	2	3	3	3	2	2	1	2	2	2	1	2	2	2	2	1	1
王龙佳	22	1	0	0	0	0	0	0	2	2	0	0	0	3	0	0	0	0	1.2	1.2	1.2	1.2	2.2	1	1	1	2	1	2	1	2	1	3	3	1	2	1	1
沈燕杰	36	1	0	0	0	0	0	0	0	0	0	0	0	0	0	0	0	1	1	1	1	1	1	1	1	1	2	1	4	2	3	1	3	3	3	2	1	2
冯建南	42	1	0	0	0	0	0	0	0	0	0	0	0	0	0	0	0	0	1	1	3	3	4	4	2	2	2	1	4	3	4	3	4	4	3	3	2	1
柴昊楠	23	1	0	1	3	0	1	0	4	4	0	0	0	0	2	3	0	2	2.6	2	2.2	3.2	2.4	4	3	2	3	2	3	3	3	1	3	3	2	4	1	3
尹熳莎	23	2	1	3	2	4	1	4	4	3	4	3	3	2	2	3	3	2	3	2	3	3.4	2.8	3	2	2	3	4	3	2	3	2	2	2	2	3	3	2
肖昱涵	22	1	2	3	2	2	2	2	3	2	3	3	0	1	1	3	3	3	1	2	1	3	3	3	3	2	3	1	3	2	2	2	2	3	2	3	1	2
支苗	26	2	1	1	0	4	1	0	0	4	0	0	0	0	2	0	2	4	1	1	2	1	2	3	3	1	4	2	4	4	4	2	4	3	4	4	0	4
陈绮雯	19	2	0	2	0	1	0	0	1	0	0	0	0	0	0	0	2	0	1	1	1	1	2	4	4	1	1	3	2.4	1.6	1.2	2	3	0.6	0.8	1.2	1.2	1.2
谢存佳	18	2	0	2	2	1	1	1	3	2	0	1	0	2	1	2	1	1	3	2	2	4	2	2	3	1	3	3	1.6	0.8	1.6	1.2	0.8	0.4	1	0	1.8	0.8
柏佳青	29	1	0	1	0	2	1	0	1	1	0	1	0	2	0	1	2	1	1	1	1	1	1	1	2	1	2	1	3	2	2	2	2	2	2	1	1	1
黄婉玲	24	2	0	3	1	1	4	3	1	4	3	4	0	4	4	0	4	4	2	1	1	3	4	4	4	2	3	1	2	3	0	4	4	3	2	4	1	3
张子云	20	1	0	1	0	2	0	0	0	1	2	1	0	0	2	2	2	2	3	3	3	3	2	2	3	3	3	1	3	3	3	2	2	3	3	2	2	2
李晨	16	2	0	2	1	2	0	1	2	1	2	2	1	0	1	2	1	1	4	2	3	2	3	3.2	3	2	3	2.4	4	3	3	2	3	3	3	3	1	3
王音豪	21	1	0	0	0	1	0	0	0	0	0	0	0	0	0	0	0	0	1	1	1	1	1	1	1	1	1	1	1	0	1	3	0	2	0	0	3	0
沈凯杰	17	1	2	3	1	4	3	2	3	4	3	3	3	3	3	4	4	4	3	4	2	3	4	3	3	3	4	2	2	2	3	2	2	2	3	4	2	2
林德游	18	1	0	0	0	2	0	0	0	2	0	1	0	2	3	1	1	3	2	2	3	2	1	3	3	2	3	1	1	2	2	3	2	0	0	0	0	1
李旺	27	1	0	0	0	1	0	0	0	1	0	0	0	4	2	3	3	4	1	1	1	4	4	3	3	1	3	1	3	2.8	2.4	1.6	3	1.6	1.8	2.2	1.4	2.8
来蕾	34	2	0	2	1	1	1	0	0	1	0	0	0	0	0	2	0	2	1	1	2	2	3	3	3	2	2	2	3.4	1.4	2.2	2.6	2.4	2	1	2.4	2.8	3
郭天奇	14	1	0	1	0	3	0	3	3	3	0	2	3	0	3	2	1	2	4	2	1	4	4	4	4	4	3	2	1	3	3	2	2	1	3	3	2	2
戴路平	43	1	0	1	0	0	1	0	0	0	0	0	1	1	1	1	0	0	1	1	1	2	1	1	1	1	2	1	1	1	2	2	2	1	0	1	2	3
余曦	16	2	2	0	2	3	0	1	2	2	0	4	0	0	0	3	4	3	4	1	3	4	3	4	3	4	4	2	3.4	3.6	2.4	1.2	2.6	3	2.8	1.4	1.4	1.4
李家和	23	1	2	0	2	3	3	0	0	1	0	0	0	4	4	0	1	0	1	1	1	1	1	2	2	1	1	1	0	0	0	3	2	2	0	0	3	1
周劭天	18	1	1	4	3	3	1	3	4	4	2	2	3	0	2	4	3	4	3	2	2	4	3	4	4	4	4	2	4	4	3	1	4	4	3	4	1	4
李井梅	24	2	0	0	0	0	1	0	0	0	0	0	0	1	2	2	3	2	1	1	2	1	2	2	2	2	4	1	4	3	3	2	3	3	3	2	2	3
周婷	21	2	2	3	1	3	2	2	2	2	3	2	2	1	2	4	3	2	2	2	1	3	3	3	3	3	3	2	3	3	3	2	4	3	3	4	2	3
郑涵月	17	2	2	2	0	3	3	0	0	3	4	3	0	3	3	0	2	2	3	1	1	3	3	2.4	3.4	2.4	3.4	2	2	2	2	2	2	1	2	1	2	1
张桐瑶	27	1	1	3	0	0	1	1	0	3	2	2	0	0	0	1	1	1	2	1	2.4	2.2	3	2	3	2	2	2	2	3	3	2	2	1	2	2	1	2
洪宇佳	20	2	0	0	0	1	0	0	1	1	0	0	0	0	1	0	0	0	1	1	1	1	1	2	1	1	1	1	2	1	2	0	1	1	1	1	0	1
王成斌	32	1	0	0	0	0	0	0	0	1	0	0	0	0	0	0	0	2	2	1	1	1	3	3	1	2	1	1	3	2	2	2	1	1	0	0	0	0
陈前	18	1	3	4	0	4	4	4	4	4	4	4	4	4	1	1	0	2	3	1	2	3	3	3	3	3	3	1	4	2	4	0	2	4	3	3	0	1
王诗乔	26	2	0	4	0	2	0	3	0	4	0	4	0	0	4	3	2	4	3	1	1	4	4	3	4	4	4	2	4	3	3	3	3	4	3	3	3	3
郑曦	17	1	2	4	0	4	0	3	0	4	3	4	3	4	4	3	4	3	4	2	3	4	4	4	3.2	3.4	4	2.8	4	3	4	3	3	4	3	4	3	3
周瑾仪	18	2	1	0	1	0	3	2	1	2	1	1	0	0	1	1	0	2	2	2	2	3	3	2	2	2	3	2	3	3	2	4	3	3	3	4	4	3
王强强	26	1	0	2	0	1	0	0	1	3	1	0	1	0	1	1	0	1	1.8	1.4	2.2	1.2	1.2	3	3	1	2	1	4	1	1	2	3	3	1	0	0	0
王敏	19	2	4	4	1	4	0	4	1	4	4	4	4	0	4	4	4	4	3	4	3	4	4	4	4	4	4	2	0.8	2.8	3.2	2.4	3	1.8	2	3.2	1.6	4
张新	50	1	2	3	0	3	0	1	1	2	1	2	0	1	3	0	1	1	3	1	3	3	3	4	3	3	2	2	4	3	4	4	3	4	3	3	3	3
黄敬轩	16	1	1	1	0	2	0	2	3	1	1	0	0	0	1	2	0	1	1	1.8	1	1.6	2.2	2	3	1	1	1	2	1	2	1	2	0	0	0	4	1
吕常富	33	1	1	2	0	1	1	0	1	0	1	1	0	0	1	1	1	1	1.6	2	1	2.6	2.6	2	2	2	2	2	2	1	2	0	2	1	1	1	2	2
李欣晔	19	2	0	0	0	0	2	0	0	0	0	0	0	0	0	0	0	0	1	1	1	1	1	1	1	1	1	1	0.8	0.6	0.8	1.6	1.4	0.8	0	0.4	1.2	0.4
封孟琪	21	2	1	1	0	1	1	1	1	2	1	1	1	0	1	1	2	1	1.4	1.2	2	2.2	2.6	2	2	2	2	1	4	2	2	2	2	2	2	1	2	1
张孙笛烨	16	1	1	2	1	2	0	1	1	1	1	1	1	2	1	0	1	0	2	1	1	2	2	2	2	2	3	2	2	1	2	2	2	2	2	2	2	2
单建章	46	1	0	1	0	1	0	0	1	1	1	0	0	0	0	2	0	2	2.2	1.4	1.2	1.8	2.4	2	2	1	2	1	2	1	2	0	2	2	1	1	0	1
陶玉珍	66	2	0	3	0	0	0	0	1	2	0	0	2	0	2	1	0	2	3	1	2	3	3	3	1	1	2	2	3	2	3	2	2	3	3	3	1	3
陈方捷	17	1	0	2	2	1	1	0	3	4	3	3	0	3	2	0	0	0	2.2	3.6	3	3.6	2.4	3.2	2.8	1.8	3.4	2.6	2.8	1.6	2.8	0.8	2	1.4	2	1.4	0.4	2.6
杨礼	24	1	1	2	1	0	0	2	3	2	0	1	2	1	0	1	0	2	2	2	3	3	3	3	3	1	3	1	2	2	2	3	2	0	2	0	3	1
王博文	23	1	0	1	0	0	0	0	4	4	0	0	0	0	1	1	0	4	1	1	1	2	3	2	1	1	1	2	2	1	2	2	3	0	0	0	0	1
李友来	65	1	3	2	0	0	0	0	2	2	0	0	0	0	0	1	0	0	2	2	2	1	2	2	2	2	1	1	2	3	3	2	3	3	3	3	3	3
张皓栋	21	1	0	0	0	1	0	0	0	0	0	1	0	0	0	1	0	0	1	1	1	2	1	1	2	1	2	2	1	2	1	2	2	1	1	2	2	1
张伟	45	1	3	1	0	0	1	1	0	2	0	0	0	0	0	1	0	0	1	2	1	3	2	2	3	1	3	3	2	1	2	0	1	2	1	1	1	1
毕黄词	22	2	0	1	0	2	0	1	0	1	0	1	0	0	0	1	1	0	1	1	1	1.2	1.2	2	2	1	1	1	2	1	1	2	2	2	1	2	2	2
倪志轩	18	1	0	1	0	0	0	0	1	0	0	0	0	0	0	0	0	0	1.2	1.4	1	1	2	2	2	1	1	1	2	2	3	2	2	2	2	3	2	2
舒茜云	24	2	1	1	0	0	1	0	0	1	0	0	0	0	0	1	2	0	1.6	1.6	1	1.8	1.8	2	3	3	2	1	3	3	4	3	4	2	3	4	3	3
陈思越	16	2	0	0	0	2	2	1	0	2	2	1	1	1	0	2	2	1	1	2	1	1	2	1	2	2	1	2	1	1	2	0	1	1	1	1	0	1
王星裔	22	1	0	0	0	3	0	2	2	2	0	1	0	3	2	1	1	1	1	1	1	1	2	3	2	2	2	1	1	3	3	2	3	2	3	3	2	3
项楠	18	2	1	0	0	1	2	1	2	0	2	2	1	0	0	0	0	1	2	1	2	3	2	3	3	3	3	3	2	2	3	1	3	3	2	3	2	3
童浩	29	1	0	0	0	0	0	0	1	0	0	0	0	0	0	4	1	4	1	1	1	1	3	1	2	3	1	1	2	2	3	2	3	2	3	4	3	4
鲁包兴	17	1	0	0	3	0	0	0	2	0	0	0	0	0	0	0	0	0	1	1	1	1.2	1.2	1.2	1.4	1.2	1.6	1.6	2	0	0	0	1	0	0	0	0	1
丁鑫	25	1	0	0	0	2	0	0	3	4	3	3	0	2	2	3	1	4	3	2	2	4	4	3	3	3	3	1	4	4	4	0	3	4	4	4	0	3
